# Supplementary material for: Orientational disorder in the one-dimensional coordination polymer catena-poly[[bis­(acetyl­acetonato-κ2 O,O′)cobalt(II)]-μ-1,4-di­aza­bicyclo­[2.2.2]octane-κ2 N 1:N 4]
Source: Acta Crystallogr E Crystallogr Commun. 2016 Mar 31;72(Pt 4):548–51. doi: 10.1107/S205698901600428X (PMC4910332; doi:10.1107/S205698901600428X)
Supplement: Supplementary file 1 [file e-72-00548-sup1.cif]

##############################################################################
#                                                                            #
# This CIF contains the data in a paper accepted for publication in          #
# Acta Crystallographica Section E. It conforms to the requirements of       #
# Notes for Authors for Acta Crystallographica Section E, and has been       #
# peer reviewed under the auspices of the IUCr Commission on Journals.       #
#                                                                            #
# Full details of the Crystallographic Information File format               #
# are given in the paper "The Crystallographic Information File (CIF):       #
# a New Standard Archive File for Crystallography" by S. R. Hall, F. H.      #
# Allen and I. D. Brown [Acta Cryst. (1991), A47, 655-685].                  #
#                                                                            #
# The current version of the core CIF dictionary is obtainable from          #
# ftp://ftp.iucr.org/pub/cif_core.dic.                                       #
#                                                                            #
# Software is freely available for graphical display of the structure(s)     #
# in this CIF. For information consult the CIF software page                 #
# http://www.iucr.org/resources/cif/software.                                #
#                                                                            #
# This file may be used for bona fide research purposes within the           #
# scientific community so long as proper attribution is given to the journal # 
# article from which it was obtained.                                        #
#                                                                            #
##############################################################################
data_I
_database_code_depnum_ccdc_archive 'CCDC 1454848'
_audit_creation_method     'SHELXL-2014/7'
_chemical_name_systematic
;\
<i>catena</i>-Poly[[bis(acetylacetonato-\k^2^<i>O</i>,<i>O</i>')cobalt(II)]-\
\m-1,4-diazabicyclo[2.2.2]octane-\k^2^<i>N</i>^1^:<i>N</i>^4^]
;
_chemical_name_common     ?
_chemical_formula_moiety     'C16 H26 Co N2 O4'
_chemical_formula_sum     'C16 H26 Co N2 O4'
_chemical_formula_iupac     '[Co (C5 H7 O2)2 (C6 H12 N2)]'
_chemical_formula_weight     369.32
_chemical_melting_point     ?
_shelx_space_group_comment
;
The symmetry employed for this shelxl refinement is uniquely defined
by the following loop, which should always be used as a source of
symmetry information in preference to the above space-group names.
They are only intended as comments.
;
_space_group_crystal_system     orthorhombic
_space_group_name_H-M_alt     'P n n m'
_space_group_name_Hall     '-P 2 2n'
loop_
    _space_group_symop_operation_xyz
    'x, y, z'
    '-x, -y, z'
    'x+1/2, -y+1/2, -z+1/2'
    '-x+1/2, y+1/2, -z+1/2'
    '-x, -y, -z'
    'x, y, -z'
    '-x-1/2, y-1/2, z-1/2'
    'x-1/2, -y-1/2, z-1/2'
_cell_length_a     7.7468(3)
_cell_length_b     15.1573(4)
_cell_length_c     7.2328(7)
_cell_angle_alpha     90
_cell_angle_beta     90
_cell_angle_gamma     90
_cell_volume     849.28(9)
_cell_formula_units_Z     2
_cell_measurement_reflns_used     16455
_cell_measurement_theta_min     3.76
_cell_measurement_theta_max     29.54
_cell_measurement_temperature     100(2)
_exptl_crystal_description     'elongated plate'
_exptl_crystal_colour     'pale pink'
_exptl_crystal_size_max     0.480
_exptl_crystal_size_mid     0.100
_exptl_crystal_size_min     0.040
_exptl_crystal_density_diffrn     1.444
_exptl_crystal_density_meas     ?
_exptl_crystal_density_method     ?
_exptl_crystal_F_000     390
_exptl_absorpt_coefficient_mu     1.031
_exptl_absorpt_correction_type     multi-scan
_exptl_absorpt_process_details
;
(MULABS in <i>PLATON</i>; Spek, 2003)
;
_shelx_estimated_absorpt_T_min     0.637
_shelx_estimated_absorpt_T_max     0.960
_exptl_absorpt_correction_T_min     0.6373
_exptl_absorpt_correction_T_max     0.9599
_diffrn_ambient_temperature     100(2)
_diffrn_radiation_type     'Mo K\a'
_diffrn_radiation_wavelength     0.71073
_diffrn_radiation_monochromator     'plane graphite'
_diffrn_measurement_device_type     'Stoe IPDS 2T'
_diffrn_measurement_device     '2-circle goniometer'
_diffrn_measurement_method     'rotation method'
_diffrn_detector_area_resol_mean     6.67
_diffrn_reflns_number     11457
_diffrn_reflns_av_R_equivalents     0.0453
_diffrn_reflns_theta_min     3.761
_diffrn_reflns_theta_max     27.486
_diffrn_reflns_theta_full     25.242
_diffrn_measured_fraction_theta_max     0.997
_diffrn_measured_fraction_theta_full     0.996
_diffrn_reflns_limit_h_min     -10
_diffrn_reflns_limit_h_max     10
_diffrn_reflns_limit_k_min     -19
_diffrn_reflns_limit_k_max     19
_diffrn_reflns_limit_l_min     -8
_diffrn_reflns_limit_l_max     9
_refine_special_details     ?
_reflns_number_total     1045
_reflns_number_gt     944
_reflns_threshold_expression     'I > 2\s(I)'
_refine_ls_structure_factor_coef     Fsqd
_refine_ls_matrix_type     full
_refine_ls_R_factor_all     0.0237
_refine_ls_R_factor_gt     0.0199
_refine_ls_wR_factor_gt     0.0541
_refine_ls_wR_factor_ref     0.0550
_refine_ls_goodness_of_fit_ref     1.090
_refine_ls_restrained_S_all     1.090
_refine_ls_number_reflns     1045
_refine_ls_number_parameters     81
_refine_ls_number_restraints     0
_refine_ls_hydrogen_treatment     constr
_refine_ls_weighting_scheme     calc
_refine_ls_weighting_details
                      'w=1/[\s^2^(Fo^2^)+(0.0389P)^2^] where P=(Fo^2^+2Fc^2^)/3'
_atom_sites_solution_hydrogens     geom
_atom_sites_solution_primary     ?
_atom_sites_solution_secondary     ?
_refine_ls_shift/su_max     0.000
_refine_ls_shift/su_mean     0.000
_refine_diff_density_max     0.251
_refine_diff_density_min     -0.388
_refine_ls_extinction_method     none
_refine_ls_extinction_coef     .
loop_
    _atom_type_symbol
    _atom_type_description
    _atom_type_scat_dispersion_real
    _atom_type_scat_dispersion_imag
    _atom_type_scat_source
    'C' 'C' 0.0033 0.0016
                         'International Tables Vol C Tables 4.2.6.8 and 6.1.1.4'
    'H' 'H' 0.0000 0.0000
                         'International Tables Vol C Tables 4.2.6.8 and 6.1.1.4'
    'Co' 'Co' 0.3494 0.9721
                         'International Tables Vol C Tables 4.2.6.8 and 6.1.1.4'
    'N' 'N' 0.0061 0.0033
                         'International Tables Vol C Tables 4.2.6.8 and 6.1.1.4'
    'O' 'O' 0.0106 0.0060
                         'International Tables Vol C Tables 4.2.6.8 and 6.1.1.4'
_computing_data_collection
;
X-AREA (Stoe & Cie, 2002)
;
_computing_cell_refinement
;
X-AREA (Stoe & Cie, 2002)
;
_computing_data_reduction
;
X-RED (Stoe & Cie, 2002)
;
_computing_structure_solution
;
SHELXS2013 (Sheldrick, 2008)
;
_computing_structure_refinement
;
SHELXL2014 (Sheldrick, 2015)
;
_computing_molecular_graphics
;
DIAMOND (Brandenburg, 1999) and Mercury (Macrae <i>et al.</i>,
2006)
;
_computing_publication_material
;
PLATON (Spek, 2009) and publCIF (Westrip, 2010)
;
loop_
    _atom_site_type_symbol
    _atom_site_label
    _atom_site_fract_x
    _atom_site_fract_y
    _atom_site_fract_z
    _atom_site_U_iso_or_equiv
    _atom_site_adp_type
    _atom_site_calc_flag
    _atom_site_occupancy
    _atom_site_disorder_assembly
    _atom_site_disorder_group
    Co Co1 0.0000 0.0000 0.0000 0.00790(10) Uani d 1 . .
    O O1 0.24789(12) 0.04561(6) 0.0000 0.0122(2) Uani d 1 . .
    O O2 -0.08057(13) 0.12744(7) 0.0000 0.0173(2) Uani d 1 . .
    N N1 0.0000 0.0000 0.31898(17) 0.0106(3) Uani d 1 . .
    C C1 0.29942(18) 0.12455(10) 0.0000 0.0134(3) Uani d 1 . .
    C C2 0.19083(19) 0.19922(9) 0.0000 0.0148(3) Uani d 1 . .
    H H2 0.2442 0.2557 0.0000 0.018 Uiso calc 1 . .
    C C3 0.01048(18) 0.19635(10) 0.0000 0.0127(3) Uani d 1 . .
    C C4 -0.0887(2) 0.28217(9) 0.0000 0.0196(3) Uani d 1 . .
    H H4A -0.1733 0.2817 0.1008 0.029 Uiso calc 0.5 . .
    H H4B -0.1488 0.2891 -0.1184 0.029 Uiso calc 0.5 . .
    H H4C -0.0085 0.3314 0.0176 0.029 Uiso calc 0.5 . .
    C C5 0.49196(18) 0.13858(12) 0.0000 0.0228(3) Uani d 1 . .
    H H5A 0.5190 0.1944 -0.0619 0.034 Uiso calc 0.5 . .
    H H5B 0.5481 0.0899 -0.0659 0.034 Uiso calc 0.5 . .
    H H5C 0.5340 0.1405 0.1277 0.034 Uiso calc 0.5 . .
    C C6 0.1745(3) -0.02067(16) 0.3932(3) 0.0167(4) Uani d 0.5 . .
    H H6A 0.2582 0.0237 0.3477 0.020 Uiso calc 0.5 . .
    H H6B 0.2115 -0.0793 0.3477 0.020 Uiso calc 0.5 . .
    C C7 -0.1237(3) -0.06034(13) 0.3934(3) 0.0155(4) Uani d 0.5 . .
    H H7A -0.0975 -0.1206 0.3484 0.019 Uiso calc 0.5 . .
    H H7B -0.2402 -0.0442 0.3484 0.019 Uiso calc 0.5 . .
    C C8 -0.0438(3) 0.09127(13) 0.3934(3) 0.0142(4) Uani d 0.5 . .
    H H8A -0.1589 0.1093 0.3477 0.017 Uiso calc 0.5 . .
    H H8B 0.0420 0.1345 0.3477 0.017 Uiso calc 0.5 . .
loop_
    _atom_site_aniso_label
    _atom_site_aniso_U_11
    _atom_site_aniso_U_22
    _atom_site_aniso_U_33
    _atom_site_aniso_U_12
    _atom_site_aniso_U_13
    _atom_site_aniso_U_23
    Co1 0.01008(15) 0.00601(15) 0.00760(15) -0.00078(8) 0.000 0.000
    O1 0.0133(5) 0.0109(5) 0.0122(5) -0.0013(4) 0.000 0.000
    O2 0.0147(5) 0.0089(5) 0.0282(6) -0.0001(4) 0.000 0.000
    N1 0.0122(6) 0.0114(6) 0.0081(5) 0.0000(4) 0.000 0.000
    C1 0.0158(7) 0.0143(7) 0.0102(6) -0.0041(5) 0.000 0.000
    C2 0.0195(7) 0.0093(6) 0.0156(6) -0.0036(5) 0.000 0.000
    C3 0.0202(7) 0.0089(7) 0.0089(6) 0.0004(5) 0.000 0.000
    C4 0.0238(8) 0.0106(6) 0.0243(8) 0.0022(5) 0.000 0.000
    C5 0.0151(7) 0.0177(8) 0.0355(9) -0.0031(5) 0.000 0.000
    C6 0.0143(9) 0.0269(10) 0.0090(9) 0.0046(8) 0.0003(8) 0.0007(8)
    C7 0.0219(10) 0.0169(9) 0.0079(9) -0.0109(8) 0.0005(8) -0.0015(7)
    C8 0.0252(10) 0.0099(9) 0.0075(9) 0.0030(7) -0.0007(8) 0.0006(7)
_geom_special_details
;
 All esds (except the esd in the dihedral angle between two l.s. planes)
 are estimated using the full covariance matrix.  The cell esds are taken
 into account individually in the estimation of esds in distances, angles
 and torsion angles; correlations between esds in cell parameters are only
 used when they are defined by crystal symmetry.  An approximate (isotropic)
 treatment of cell esds is used for estimating esds involving l.s. planes.
;
loop_
    _geom_bond_atom_site_label_1
    _geom_bond_atom_site_label_2
    _geom_bond_site_symmetry_2
    _geom_bond_distance
    _geom_bond_publ_flag
    Co1 O2 5 2.0299(10) ?
    Co1 O2 . 2.0299(10) ?
    Co1 O1 . 2.0410(10) ?
    Co1 O1 5 2.0411(10) ?
    Co1 N1 . 2.3071(12) ?
    Co1 N1 5 2.3071(12) ?
    O1 C1 . 1.2612(18) ?
    O2 C3 . 1.2603(18) ?
    N1 C7 2 1.4299(19) ?
    N1 C7 . 1.4299(19) ?
    N1 C6 . 1.488(2) ?
    N1 C6 2 1.488(2) ?
    N1 C8 . 1.523(2) ?
    N1 C8 2 1.523(2) ?
    C1 C2 . 1.410(2) ?
    C1 C5 . 1.5067(19) ?
    C2 C3 . 1.398(2) ?
    C2 H2 . 0.9500 ?
    C3 C4 . 1.511(2) ?
    C4 H4A . 0.9800 ?
    C4 H4B . 0.9800 ?
    C4 H4C . 0.9800 ?
    C5 H5A . 0.9800 ?
    C5 H5B . 0.9800 ?
    C5 H5C . 0.9800 ?
    C6 C6 6_556 1.545(4) ?
    C6 H6A . 0.9900 ?
    C6 H6B . 0.9900 ?
    C7 C7 6_556 1.542(4) ?
    C7 H7A . 0.9900 ?
    C7 H7B . 0.9900 ?
    C8 C8 6_556 1.541(4) ?
    C8 H8A . 0.9900 ?
    C8 H8B . 0.9900 ?
loop_
    _geom_angle_atom_site_label_1
    _geom_angle_atom_site_label_2
    _geom_angle_atom_site_label_3
    _geom_angle_site_symmetry_1
    _geom_angle_site_symmetry_3
    _geom_angle
    _geom_angle_publ_flag
    O2 Co1 O2 5 . 180.0 ?
    O2 Co1 O1 5 . 91.89(4) ?
    O2 Co1 O1 . . 88.11(4) ?
    O2 Co1 O1 5 5 88.11(4) ?
    O2 Co1 O1 . 5 91.89(4) ?
    O1 Co1 O1 . 5 180.0 ?
    O2 Co1 N1 5 . 90.0 ?
    O2 Co1 N1 . . 90.0 ?
    O1 Co1 N1 . . 90.0 ?
    O1 Co1 N1 5 . 90.0 ?
    O2 Co1 N1 5 5 90.0 ?
    O2 Co1 N1 . 5 90.0 ?
    O1 Co1 N1 . 5 90.0 ?
    O1 Co1 N1 5 5 90.0 ?
    N1 Co1 N1 . 5 180.0 ?
    C1 O1 Co1 . . 128.25(9) ?
    C3 O2 Co1 . . 128.06(9) ?
    C7 N1 C7 2 . 135.78(17) ?
    C7 N1 C6 2 . 52.41(12) ?
    C7 N1 C6 . . 109.78(13) ?
    C7 N1 C6 2 2 109.78(13) ?
    C7 N1 C6 . 2 52.41(12) ?
    C6 N1 C6 . 2 137.70(17) ?
    C7 N1 C8 2 . 55.60(12) ?
    C7 N1 C8 . . 107.38(12) ?
    C6 N1 C8 . . 105.43(13) ?
    C6 N1 C8 2 . 58.58(12) ?
    C7 N1 C8 2 2 107.38(12) ?
    C7 N1 C8 . 2 55.60(12) ?
    C6 N1 C8 . 2 58.58(12) ?
    C6 N1 C8 2 2 105.43(13) ?
    C8 N1 C8 . 2 138.58(17) ?
    C7 N1 Co1 2 . 112.11(9) ?
    C7 N1 Co1 . . 112.11(9) ?
    C6 N1 Co1 . . 111.15(9) ?
    C6 N1 Co1 2 . 111.15(9) ?
    C8 N1 Co1 . . 110.71(8) ?
    C8 N1 Co1 2 . 110.71(8) ?
    O1 C1 C2 . . 124.93(13) ?
    O1 C1 C5 . . 116.56(13) ?
    C2 C1 C5 . . 118.50(14) ?
    C3 C2 C1 . . 124.83(14) ?
    C3 C2 H2 . . 117.6 ?
    C1 C2 H2 . . 117.6 ?
    O2 C3 C2 . . 125.82(14) ?
    O2 C3 C4 . . 115.39(13) ?
    C2 C3 C4 . . 118.79(14) ?
    C3 C4 H4A . . 109.5 ?
    C3 C4 H4B . . 109.5 ?
    H4A C4 H4B . . 109.5 ?
    C3 C4 H4C . . 109.5 ?
    H4A C4 H4C . . 109.5 ?
    H4B C4 H4C . . 109.5 ?
    C1 C5 H5A . . 109.5 ?
    C1 C5 H5B . . 109.5 ?
    H5A C5 H5B . . 109.5 ?
    C1 C5 H5C . . 109.5 ?
    H5A C5 H5C . . 109.5 ?
    H5B C5 H5C . . 109.5 ?
    N1 C6 C6 . 6_556 111.15(9) ?
    N1 C6 H6A . . 109.4 ?
    C6 C6 H6A 6_556 . 109.4 ?
    N1 C6 H6B . . 109.4 ?
    C6 C6 H6B 6_556 . 109.4 ?
    H6A C6 H6B . . 108.0 ?
    N1 C7 C7 . 6_556 112.11(9) ?
    N1 C7 H7A . . 109.2 ?
    C7 C7 H7A 6_556 . 109.2 ?
    N1 C7 H7B . . 109.2 ?
    C7 C7 H7B 6_556 . 109.2 ?
    H7A C7 H7B . . 107.9 ?
    N1 C8 C8 . 6_556 110.71(8) ?
    N1 C8 H8A . . 109.5 ?
    C8 C8 H8A 6_556 . 109.5 ?
    N1 C8 H8B . . 109.5 ?
    C8 C8 H8B 6_556 . 109.5 ?
    H8A C8 H8B . . 108.1 ?
loop_
    _geom_torsion_atom_site_label_1
    _geom_torsion_atom_site_label_2
    _geom_torsion_atom_site_label_3
    _geom_torsion_atom_site_label_4
    _geom_torsion_site_symmetry_1
    _geom_torsion_site_symmetry_2
    _geom_torsion_site_symmetry_3
    _geom_torsion_site_symmetry_4
    _geom_torsion
    _geom_torsion_publ_flag
    Co1 O1 C1 C2 . . . . 0.0 ?
    Co1 O1 C1 C5 . . . . 180.0 ?
    O1 C1 C2 C3 . . . . 0.0 ?
    C5 C1 C2 C3 . . . . 180.0 ?
    Co1 O2 C3 C2 . . . . 0.0 ?
    Co1 O2 C3 C4 . . . . 180.0 ?
    C1 C2 C3 O2 . . . . 0.0 ?
    C1 C2 C3 C4 . . . . 180.0 ?
    C7 N1 C6 C6 2 . . 6_556 77.79(11) ?
    C7 N1 C6 C6 . . . 6_556 -55.39(11) ?
    C6 N1 C6 C6 2 . . 6_556 -0.002000 ?
    C8 N1 C6 C6 . . . 6_556 59.99(10) ?
    C8 N1 C6 C6 2 . . 6_556 -77.99(10) ?
    Co1 N1 C6 C6 . . . 6_556 179.998000 ?
    C7 N1 C7 C7 2 . . 6_556 -0.002000 ?
    C6 N1 C7 C7 . . . 6_556 55.94(12) ?
    C6 N1 C7 C7 2 . . 6_556 -79.70(11) ?
    C8 N1 C7 C7 . . . 6_556 -58.19(11) ?
    C8 N1 C7 C7 2 . . 6_556 79.37(10) ?
    Co1 N1 C7 C7 . . . 6_556 179.998000 ?
    C7 N1 C8 C8 2 . . 6_556 -76.77(11) ?
    C7 N1 C8 C8 . . . 6_556 57.32(11) ?
    C6 N1 C8 C8 . . . 6_556 -59.70(11) ?
    C6 N1 C8 C8 2 . . 6_556 77.23(10) ?
    C8 N1 C8 C8 2 . . 6_556 0.000000 ?
    Co1 N1 C8 C8 . . . 6_556 180.000000 ?
_shelx_hkl_file
;
   9   0  -1  258.33   10.74
   9   0  -1  240.88   10.59
   9   0  -1  244.01   10.04
   9   0  -2    3.07   10.23
   9   0  -2    1.27    9.53
   9   0  -2    5.19   10.60
   9   0  -3   30.80   10.88
   9   0  -3   28.74   10.56
   9   0  -3   23.12   10.49
   9   0  -4    3.06   11.28
   9   0  -4   -4.06   10.95
   9   0  -4    5.47   10.62
   9   0  -5  297.43   13.50
   9   0  -5  308.43   11.95
   9   0  -5  301.10   13.77
   9   0  -6    1.33   13.77
   9   0  -6    0.68   11.17
   9   0  -6    3.23   12.83
   9   0  -7  353.45   17.15
   9   0  -7  363.09   14.37
   9   0  -7  320.37   15.52
   9   0  -8    5.50   12.73
   9   0  -8    2.59   18.33
   9   0  -8    1.43   17.41
   9   1  -1   13.77    9.50
   9  -1  -1   18.70    9.16
   9  -1  -1   18.43   10.78
   9   1  -1   14.77    9.39
   9   1  -1   17.63    9.40
   9  -1  -1   18.52   10.29
   9   1  -1   14.29   10.13
   9   1  -2   36.60   10.03
   9   1  -2   35.61   10.63
   9   1  -2   28.74   10.48
   9   1  -2   27.98    9.87
   9  -1  -2   37.13    8.40
   9  -1  -2   33.87   10.53
   9  -1  -2   32.44   10.77
   9   1  -3   18.51   10.63
   9   1  -3   12.74   11.24
   9   1  -3   14.88   10.83
   9  -1  -3   12.25   11.51
   9   1  -3   13.46   10.20
   9  -1  -3   16.12   12.32
   9  -1  -3   17.79    9.47
   9   1  -4  321.59   11.97
   9  -1  -4  344.64   14.30
   9   1  -4  328.98   12.25
   9   1  -4  352.67   13.44
   9  -1  -4  323.75   11.14
   9  -1  -4  347.32   14.48
   9   1  -4  339.14   12.71
   9   1  -5    4.60   12.88
   9  -1  -5    2.04   13.56
   9   1  -5    5.24   13.25
   9   1  -5    3.59   10.94
   9   1  -5    2.58   11.23
   9  -1  -5    5.12   10.38
   9  -1  -5    5.32   13.95
   9   1  -6  347.24   13.15
   9   1  -6  376.11   12.94
   9  -1  -6  337.33   20.58
   9  -1  -6  345.88   11.84
   9  -1  -6  326.89   20.51
   9   1  -6  311.90   15.63
   9   1  -6  342.48   15.67
   9   1  -7   15.42   14.93
   9  -1  -7   16.92   11.50
   9   1  -7   18.51   15.18
   9   1  -7   19.70   13.47
   9   1  -7   18.72   12.20
   9   1  -8  131.36   19.68
   9   1  -8  138.63   20.00
   9   1  -8  146.31   15.41
   9   1  -8  133.78   13.73
   9  -1  -8  148.75   12.59
   9   2  -1  109.56    9.48
   9   2  -1  123.30   11.09
   9  -2  -1  118.67   11.83
   9   2  -1  110.16   10.44
   9  -2  -1  128.91    8.99
   9  -2  -1  120.60   11.19
   9   2  -1  114.77   11.16
   9   2  -2   -0.29   12.37
   9  -2  -2    1.88   13.06
   9   2  -2    9.98    9.17
   9   2  -2    5.84    9.43
   9   2  -2    7.02   11.91
   9  -2  -2    5.57    8.50
   9  -2  -2    5.51   12.38
   9   2  -3  184.77   14.21
   9  -2  -3  202.07   14.55
   9  -2  -3  195.01   13.47
   9   2  -3  196.85   10.63
   9   2  -3  188.77   13.52
   9  -2  -3  190.06    9.23
   9   2  -3  157.56   10.55
   9  -2  -4   16.60   10.04
   9   2  -4   15.98   13.71
   9   2  -4   17.65   10.49
   9   2  -4   20.24   10.08
   9   2  -4   13.12   14.33
   9  -2  -4   17.74   15.66
   9  -2  -4   19.42   15.53
   9   2  -5  322.24   19.18
   9   2  -5  394.53   11.73
   9   2  -5  379.57   19.74
   9   2  -5  340.43   11.75
   9   2  -6   39.62   11.40
   9   2  -6   34.03   11.65
   9   2  -7  340.91   12.68
   9  -2  -7  347.25   12.38
   9   2  -7  323.87   12.80
   9  -3  -1   38.47   14.37
   9   3  -1   27.05    9.39
   9  -3  -1   31.61    8.80
   9   3  -1   36.70   13.18
   9  -3  -1   37.38   12.32
   9   3  -1   33.37   14.12
   9   3  -1   21.33    8.99
   9  -3  -2  347.58    9.84
   9   3  -2  314.50   10.12
   9   3  -2  307.24   10.55
   9  -3  -2  343.12   14.59
   9  -3  -2  355.45   16.34
   9   3  -2  313.08   16.07
   9   3  -2  349.45   15.67
   9   3  -3    5.56   10.12
   9   3  -3   11.58   18.06
   9  -3  -3   14.15   18.30
   9  -3  -3   12.24   17.79
   9  -3  -3   15.42    9.03
   9   3  -3   16.60    9.59
   9   3  -3   11.75   18.55
   9   3  -4  283.29   10.94
   9  -3  -4  301.55   10.09
   9   3  -4  335.41   10.84
   9   3  -5   18.49   11.10
   9  -3  -5   16.75    9.55
   9   3  -5   14.19   10.55
   9   3  -6  311.59   12.34
   9  -3  -6  288.96   10.69
   9   3  -6  240.34   11.96
   9  -4  -1  520.33   18.79
   9   4  -1  416.10   10.92
   9   4  -1  431.65   19.31
   9  -4  -1  493.65    9.96
   9   4  -1  455.04   10.91
   9  -4  -1  512.18   16.48
   9   4  -1  508.37   19.40
   9  -4  -2    8.30   19.03
   9  -4  -2    5.44   18.41
   9  -4  -2    7.84    8.38
   9   4  -2   12.24    9.95
   9   4  -2    2.67    9.58
   9   4  -3  188.37   11.21
   9   4  -3  193.36   11.06
   9  -4  -3  207.69    9.92
   8   0  -1   -3.86    7.71
   8   0  -1    7.44    7.94
   8   0  -1    2.54    8.32
   8   0  -2  125.44    8.30
   8   0  -2  123.66    9.09
   8   0  -2  137.96    9.44
   8   0  -3    3.88    8.47
   8   0  -3    2.19    8.84
   8   0  -3   -0.59    9.20
   8   0  -4   61.35   10.02
   8   0  -4   65.04    9.32
   8   0  -4   67.41   10.27
   8   0  -5    1.36    9.29
   8   0  -5   -1.07   10.01
   8   0  -5   -0.85   10.41
   8   0  -6  101.44   10.41
   8   0  -6  102.39   10.65
   8   0  -6   95.70   11.39
   8   0  -7   -0.48   12.41
   8   0  -7   -0.67   11.70
   8   0  -7    0.04   10.56
   8   0  -8   45.92   13.93
   8   0  -8   45.85   13.23
   8   0  -8   50.30   11.47
   8   0  -9   -1.47   11.85
   8   0  -9    3.72   16.99
   8   0  -9    2.23   17.43
   8   0 -10  125.22   13.49
   8   0 -11    4.12   13.61
   8   0 -12   40.39   15.75
   8   1  -1  269.99    9.55
   8  -1  -1  278.59   10.27
   8   1  -1  263.35    8.42
   8   1  -1  259.63    9.81
   8  -1  -1  289.89   10.36
   8  -1  -1  259.80    7.92
   8   1  -1  267.57    8.39
   8   1  -2   49.07    8.08
   8  -1  -2   52.89    7.90
   8  -1  -2   55.01    9.71
   8   1  -2   50.12    8.53
   8   1  -2   54.06    8.96
   8   1  -2   48.45    9.56
   8  -1  -2   55.82    9.90
   8   1  -3   86.95    9.03
   8   1  -3   95.29    9.82
   8  -1  -3   96.16   10.29
   8   1  -3   96.94    9.12
   8  -1  -3  100.89   10.63
   8  -1  -3   97.74    7.93
   8  -1  -4    2.93    8.06
   8   1  -4    4.57    9.40
   8   1  -4    3.56    9.78
   8  -1  -4    5.62   10.43
   8   1  -4   -1.88    9.15
   8  -1  -4    2.75   10.73
   8   1  -5  124.86    9.76
   8   1  -5  119.30   10.51
   8  -1  -5  112.05   11.98
   8   1  -5  105.06    9.90
   8  -1  -5  111.54    9.02
   8  -1  -5  116.12   12.21
   8  -1  -6   49.74    8.93
   8  -1  -6   48.45   14.43
   8   1  -6   41.64    9.83
   8   1  -6   46.87   11.14
   8  -1  -6   46.18   14.33
   8   1  -6   44.38   10.38
   8  -1  -7   30.58    9.01
   8   1  -7   26.29   11.82
   8   1  -7   24.48   10.99
   8   1  -7   23.91   10.78
   8   1  -8    5.70   11.07
   8  -1  -8    2.60    9.77
   8   1  -8   -3.17   11.96
   8   1  -8   -0.91   13.68
   8   1  -9   73.11   17.37
   8   1  -9   69.47   12.06
   8  -1  -9   71.87   10.24
   8   1  -9   63.57   12.76
   8   1 -10    2.78   13.45
   8  -1 -10    1.61   10.61
   8   1 -10    0.27   13.72
   8  -1 -11  181.92   12.20
   8   1 -11  170.74   15.92
   8   1 -11  156.10   15.89
   8   1 -12   10.39   17.42
   8  -1 -12   12.67   12.70
   8  -2  -1    8.28    7.37
   8   2  -1   15.17    7.58
   8  -2  -1   10.19    9.70
   8   2  -1   15.28    9.53
   8   2  -1    8.27    9.72
   8  -2  -1   16.20    9.75
   8   2  -1   13.44    8.82
   8  -2  -2    7.12    7.36
   8   2  -2    9.70    7.53
   8   2  -2   12.05    9.79
   8   2  -2    8.94    8.69
   8  -2  -2   19.26   10.28
   8   2  -2   12.07   10.24
   8  -2  -2   15.86    9.57
   8  -2  -3    9.23    8.03
   8   2  -3    8.21   10.53
   8  -2  -3    8.11   10.51
   8   2  -3   10.55    8.28
   8  -2  -3    5.90   11.38
   8   2  -3    9.13   10.35
   8   2  -3    8.24    8.46
   8  -2  -4   38.18   13.44
   8  -2  -4   33.11   12.49
   8   2  -4   34.33    8.62
   8   2  -4   30.95    8.68
   8   2  -4   30.94   12.24
   8  -2  -4   36.63    8.33
   8   2  -4   35.23   11.43
   8   2  -5    8.77    9.01
   8   2  -5    9.56   13.94
   8   2  -5    7.59    8.84
   8  -2  -5   15.63    8.51
   8   2  -5   12.14   14.48
   8   2  -6   91.43    9.40
   8  -2  -6   85.24    9.08
   8   2  -6   78.25    9.00
   8   2  -7   33.17    9.51
   8  -2  -7   30.20    8.97
   8   2  -7   26.57    9.72
   8  -2  -8  100.23    9.79
   8   2  -8   82.88   10.66
   8   2  -8   96.32   10.52
   8   2  -9   28.94   10.41
   8   2  -9   31.81   11.00
   8  -2  -9   32.87   10.06
   8   2 -10  165.26   11.55
   8   2 -10  174.23   12.27
   8   2 -11   25.32   12.05
  -8   2  11   16.41   11.82
   8   2 -11   21.40   12.67
   8   3  -1   66.28   10.17
   8  -3  -1   68.58    7.48
   8   3  -1   70.02    8.26
   8  -3  -1   76.23   10.12
   8  -3  -1   68.60   10.62
   8   3  -1   67.26    7.97
   8   3  -1   67.74   11.23
   8   3  -2   40.07    7.95
   8  -3  -2   46.17   12.13
   8   3  -2   37.49    8.35
   8   3  -2   42.15   12.06
   8  -3  -2   44.31    7.64
   8   3  -2   45.49   11.61
   8  -3  -2   44.92   11.03
   8   3  -3   24.50   14.91
   8  -3  -3   30.23    7.83
   8  -3  -3   28.26   13.62
   8   3  -3   29.55   14.06
   8   3  -3   32.59    7.99
   8  -3  -3   28.06   14.68
   8   3  -3   24.64    7.99
   8   3  -4   19.30    8.79
   8  -3  -4   23.06    7.79
   8   3  -4   22.75    8.02
   8   3  -5   42.82    8.53
   8   3  -5   41.33    8.34
   8  -3  -5   43.46    8.03
   8  -3  -6   12.91    8.94
   8   3  -6   12.39    9.57
   8   3  -6   16.53    9.31
   8   3  -7   51.42    9.47
   8  -3  -7   61.45    8.78
   8   3  -8   13.87   10.07
   8  -3  -8   11.74    9.70
   8   3  -9  131.17   10.13
  -8   3   9  137.83   11.34
  -8   3  10   12.84   10.34
   8   4  -1   19.57   13.58
   8  -4  -1   19.92   11.03
   8   4  -1   21.39   12.91
   8  -4  -1   19.85   12.53
   8   4  -1   16.82    7.59
   8  -4  -1   10.59    7.45
   8   4  -1   13.88    7.90
   8  -4  -2   86.82   13.66
   8   4  -2   64.46    8.80
   8  -4  -2   87.40   14.82
   8  -4  -2   77.55    8.02
   8   4  -2   82.38   18.81
   8   4  -2   88.21    8.53
   8   4  -2   78.02   19.14
   8  -4  -3    5.21    8.03
   8   4  -3    3.21    8.94
   8   4  -3    6.51    8.23
   8  -4  -4   61.47    8.36
   8   4  -4   52.23    8.78
   8   4  -4   46.87    8.75
   8  -4  -5    1.54    8.28
   8   4  -5    3.52    9.04
   8   4  -6  111.84    9.40
   8  -4  -6  120.93    8.77
  -8   4   7    7.28   10.45
   8   4  -7    1.06   10.34
   8  -4  -7   -1.04    9.03
   8  -4  -8   34.82    9.55
  -8  -4   8   31.79   10.41
  -8   4   8   24.63   10.46
  -8   4   9   26.73   10.74
   8  -4  -9   24.24    9.69
  -8  -4   9   19.62   11.63
   8   5  -1   51.86    8.24
   8   5  -1   44.16    8.65
   8  -5  -1   40.96    8.23
   8  -5  -1   49.20   13.38
   8  -5  -1   51.61   15.03
   8   5  -2   -2.03    8.34
   8   5  -2    0.34    8.08
   8  -5  -2   -4.16    7.98
   8  -5  -2    1.11   18.16
   8  -5  -2    0.87   19.43
   8   5  -3   69.78    9.10
   8   5  -3   61.21    9.40
   8  -5  -3   79.57    8.70
   8   5  -4    8.20    9.25
   8  -5  -4    2.70    8.39
   8   5  -5  403.84   10.80
   8  -5  -5  416.27    9.97
  -8  -5   6   32.28   10.56
   8   5  -6   29.52    9.81
  -8   5   6   32.83   10.02
   8  -5  -6   31.14    8.53
  -8  -5   7   11.70   10.90
   8   5  -7    5.89    9.92
  -8   5   7    3.66   10.43
   8  -6  -1    1.19   17.46
   8  -6  -1    2.88   15.64
   8   6  -1    4.09    8.49
   8   6  -1    4.64    9.42
   8  -6  -1    4.71    9.53
   8   6  -2   15.81    9.75
   8  -6  -2   25.05    9.60
   8   6  -2   30.43    9.81
   8   6  -3   52.80    9.74
   8  -6  -3   57.17    9.09
   7   0  -1 1002.66   11.85
   7   0  -1 1035.41   11.53
   7   0  -1 1069.41   11.87
   7   0  -2   -4.46    7.63
   7   0  -2    2.83    8.43
   7   0  -2   -1.62    7.63
   7   0  -3   63.60    8.12
   7   0  -3   58.12    8.15
   7   0  -3   60.06    8.75
   7   0  -4   -4.69    8.93
   7   0  -4    2.83    7.91
   7   0  -4    3.44    7.90
   7   0  -5  286.44    9.55
   7   0  -5  293.71    9.23
   7   0  -5  279.58   10.25
   7   0  -6    0.76   10.24
   7   0  -6    0.37    9.33
   7   0  -6    1.20    8.15
   7   0  -7  389.55   10.69
   7   0  -7  361.46   12.63
   7   0  -7  403.00   11.95
   7   0  -8   -0.87    9.18
   7   0  -8    0.81   12.07
   7   0  -8   -0.04   11.43
   7   0  -9  221.10   14.12
   7   0  -9  191.60   14.63
   7   0  -9  202.45   10.55
   7   0 -10   -4.77   10.30
   7   0 -10   -0.74   16.79
   7   0 -10    1.77   15.72
   7   0 -11   67.61   11.69
   7   0 -12    3.07   12.37
   7   0 -13    3.17   13.51
   7   0 -14   -1.78   14.85
   7   1  -1   34.64    7.18
   7   1  -1   27.88    7.40
   7  -1  -1   27.87    8.10
   7   1  -1   26.02    8.05
   7  -1  -1   26.65    7.87
   7  -1  -1   31.79    6.38
   7   1  -2  103.36    8.48
   7   1  -2  102.42    8.29
   7  -1  -2  109.79    8.68
   7  -1  -2  108.69    8.39
   7   1  -2  111.35    7.60
   7  -1  -2  108.29    6.62
   7  -1  -3   27.77    8.54
   7   1  -3   28.98    8.52
   7   1  -3   23.34    8.41
   7  -1  -3   27.12    7.30
   7   1  -3   34.34    8.05
   7  -1  -3   23.56    8.71
   7  -1  -4  439.29   11.50
   7  -1  -4  468.50   11.30
   7  -1  -4  455.85    9.28
   7   1  -4  470.83    9.73
   7   1  -4  424.25    9.30
   7   1  -4  463.34   10.58
   7   1  -5    9.22    9.46
   7  -1  -5   12.37   11.16
   7  -1  -5    9.84   10.39
   7   1  -5   11.65    7.95
   7   1  -5    6.21    8.37
   7  -1  -5   11.10    7.77
   7  -1  -6  284.55   14.33
   7   1  -6  298.42    9.05
   7  -1  -6  315.57   14.41
   7   1  -6  300.56   11.20
   7   1  -6  261.42    9.30
   7  -1  -6  294.41    8.96
   7   1  -7   26.38    9.62
   7   1  -7   28.18    8.81
   7   1  -7   28.88   10.66
   7  -1  -7   32.37    8.20
   7   1  -8  122.64   12.40
   7   1  -8  119.02    9.21
   7  -1  -8  117.23    8.75
   7   1  -8  105.30    9.93
   7   1  -9    0.78    9.91
   7  -1  -9   -1.95    8.86
   7   1  -9    2.45   12.97
   7   1  -9    0.20    9.98
  -7   1   9    0.11    8.93
   7   1 -10  489.13   17.77
  -7   1  10   -1.84    9.36
   7  -1 -10  490.01   11.06
   7   1 -10  473.97   12.53
   7   1 -11   14.45   11.84
   7  -1 -11   13.03    9.77
   7   1 -11   12.72   17.02
  -7   1  11    2.27    9.98
   7   1 -12   65.89   13.27
  -7   1  12   67.29   11.09
   7  -1 -12   65.62   10.61
   7  -1 -13   19.98   10.69
   7   1 -13   10.64   14.18
   7   1 -14  145.30   16.53
   7  -1 -14  199.94   12.71
   7  -2  -1  167.62    8.77
   7   2  -1  169.23    7.87
   7  -2  -1  165.76    6.68
   7   2  -1  161.32    9.08
   7   2  -1  168.21    8.52
   7   2  -1  158.63    7.42
   7  -2  -1  159.32    8.92
   7   2  -2   13.29    6.58
   7  -2  -2   15.51    8.87
   7   2  -2   14.52    6.86
   7   2  -2   10.80    9.00
   7  -2  -2    9.67    6.45
   7   2  -2   14.98    8.18
   7  -2  -2    7.81    8.59
   7  -2  -3  137.19    6.94
   7   2  -3  140.72   10.42
   7  -2  -3  143.51   11.15
   7  -2  -3  141.89   10.06
   7   2  -3  133.78    8.10
   7   2  -3  156.52    7.88
   7   2  -3  142.74    9.75
   7  -2  -4   24.81   11.48
   7  -2  -4   18.14   12.24
   7   2  -4   14.67    7.11
   7   2  -4   23.07   11.34
   7   2  -4   21.00    8.01
   7   2  -4   18.06   10.81
   7  -2  -4   22.89    6.66
   7   2  -5  270.28   14.08
   7   2  -5  260.17   13.81
   7  -2  -5  283.04    8.18
   7   2  -5  224.86    8.14
   7   2  -5  277.20    8.67
   7   2  -6  131.48    8.29
   7  -2  -6  119.18    8.34
   7   2  -7  384.89    9.40
  -7   2   7  335.15    8.81
   7  -2  -7  421.32    8.29
  -7   2   8   20.22    8.38
   7  -2  -8   26.33    7.91
   7   2  -8   23.45    8.87
   7  -2  -9  287.87    9.44
  -7   2   9  248.23    9.44
  -7  -2   9  233.06   10.22
   7   2  -9  263.89    9.91
  -7  -2  10   15.54    9.75
   7  -2 -10   11.79    8.52
   7   2 -10   12.16    9.29
  -7   2  10    8.61    9.95
  -7  -2  11  321.08   11.75
  -7   2  11  325.51   10.94
   7   2 -11  349.20   11.46
  -7  -2  12   -3.17   11.10
   7   2 -12    1.41   11.39
  -7   2  12   -3.59   10.70
   7   2 -13  221.87   13.17
   7  -2 -13  260.86   11.14
  -7   2  13  227.52   11.66
  -7  -2  13  226.59   13.59
   7  -2 -14    4.83   10.91
  -7  -2  14   11.93   14.07
  -7   2  14    4.91   12.38
   7   2 -14    5.66   13.50
   7  -3  -1   91.24    9.35
   7   3  -1   88.48    9.95
   7   3  -1   94.08    6.87
   7  -3  -1   99.17    6.88
   7   3  -1   94.01    8.90
   7  -3  -1   93.66    8.64
   7   3  -1   91.34    6.95
   7  -3  -2  272.47   11.89
   7  -3  -2  273.74   10.40
   7   3  -2  251.46    7.57
   7   3  -2  275.26   12.64
   7   3  -2  265.44    7.59
   7  -3  -2  286.29    7.52
   7   3  -2  280.51   11.74
   7   3  -3   19.42    7.03
   7  -3  -3   22.39    6.95
   7   3  -3   24.76   12.46
   7  -3  -3   24.51   11.75
   7   3  -3   30.08    7.61
   7  -3  -3   30.32   13.24
   7   3  -3   27.33   13.58
   7   3  -4  215.48    8.05
   7  -3  -4  218.81    7.28
   7   3  -5    3.86    7.33
  -7   3   5    3.32    7.30
   7  -3  -5    8.66    7.32
  -7  -3   6  203.93    8.64
   7   3  -6  242.59    8.62
   7  -3  -6  239.43    8.03
  -7   3   6  188.95    8.80
   7   3  -7    2.58    8.13
   7  -3  -7    0.44    7.37
  -7  -3   7   -0.53    8.51
  -7   3   7   -1.08    7.89
   7   3  -8  229.55    9.02
   7  -3  -8  250.19    8.83
  -7   3   8  218.14    8.77
  -7  -3   8  210.98    9.92
  -7   3   9   23.55    8.53
  -7  -3   9   17.08    9.86
   7   3  -9   19.26    8.69
   7  -3  -9   28.45    7.78
   7   3 -10  215.05    9.87
  -7  -3  10  257.10   10.87
  -7   3  10  241.00    9.65
   7  -3 -10  272.75    8.86
  -7  -3  11   26.78   11.55
  -7   3  11   34.02   10.24
   7  -3 -11   31.70    9.57
   7   3 -11   35.78   10.19
   7  -3 -12  131.32    9.45
  -7   3  12  121.30   10.64
   7   3 -12  114.99   10.50
  -7  -3  12  112.78   12.55
  -7   3  13   45.25   10.97
  -7  -3  13   52.70   13.29
   7   3 -13   47.06   11.79
   7   4  -1  568.37   13.66
   7  -4  -1  535.58    8.73
   7   4  -1  468.62    7.64
   7   4  -1  511.54   14.50
   7  -4  -1  544.26   11.37
   7  -4  -1  520.79   12.49
   7   4  -1  554.45    8.71
   7  -4  -2    0.92   12.41
   7  -4  -2    1.68   11.12
   7  -4  -2   -5.21    6.42
   7   4  -2   -0.52   14.79
   7   4  -2    1.11   14.95
   7   4  -2   -5.51    7.14
   7  -4  -3  166.95   17.91
   7   4  -3  152.32    7.60
   7  -4  -3  165.44    7.59
   7  -4  -3  168.89   17.84
  -7  -4   4    5.14    7.55
   7   4  -4   -1.53    7.59
  -7   4   4    1.61    7.43
   7  -4  -4    5.42    7.13
  -7   4   5  369.54    8.25
   7  -4  -5  446.91    8.43
   7   4  -5  408.94    9.47
  -7  -4   5  372.82    8.78
   7  -4  -6   -4.64    7.31
   7   4  -6    2.26    7.72
  -7  -4   6    1.14    7.98
  -7   4   6   -2.20    7.80
  -7  -4   7   87.66    8.65
   7   4  -7  109.70    8.15
   7  -4  -7  109.57    7.51
  -7   4   7   96.71    8.54
  -7   4   8    6.80    8.82
   7   4  -8    4.07    7.96
  -7  -4   8    9.26    9.35
   7  -4  -8    9.79    8.05
   7  -4  -9  145.36    8.49
  -7   4   9  137.22    9.49
   7   4  -9  128.22    9.07
  -7  -4   9  138.27   10.37
   7   4 -10    1.90    9.10
  -7  -4  10    5.41   10.66
   7  -4 -10    6.27    8.47
  -7   4  10    2.52    9.78
   7  -4 -11   68.60    9.05
  -7  -4  11   70.24   10.91
  -7   4  11   49.07   10.43
   7  -4 -12    5.20    9.38
  -7  -4  12    1.51   12.11
  -7   4  12    5.27   10.96
   7  -5  -1   -1.27    6.70
   7   5  -1   -1.07   14.63
   7  -5  -1    2.97   10.56
   7   5  -1   -2.02   15.20
   7   5  -1    3.72    7.11
   7  -5  -2  160.32   14.19
   7  -5  -2  145.94   14.96
   7   5  -2  139.98    7.93
   7  -5  -2  151.25    7.81
  -7   5   3    6.67    8.18
  -7  -5   3    0.40    7.88
   7   5  -3    6.09    7.64
   7  -5  -3    9.61    7.94
  -7  -5   4  479.78    9.19
   7  -5  -4  510.33    8.76
  -7   5   4  431.94    8.25
   7   5  -4  494.88    9.32
  -7   5   5   22.51    8.06
   7  -5  -5   19.01    7.92
   7   5  -5   19.29    8.12
  -7  -5   5   19.72    8.50
   7  -5  -6  259.67    8.35
   7   5  -6  228.75    9.10
  -7  -5   6  241.71    9.64
  -7   5   6  217.63    8.99
   7   5  -7   28.06    8.12
  -7  -5   7   24.54    9.36
  -7   5   7   16.23    8.95
  -7  -5   8    6.21    9.93
   7   5  -8    1.15    8.68
  -7   5   8    6.65    8.85
   7  -5  -9    2.65    8.66
   7   5  -9   -1.18    8.83
  -7  -5   9   -0.02   10.38
  -7   5   9    6.06    9.54
  -7  -5  10  306.62   11.84
   7   5 -10  255.61   10.01
  -7   5  10  297.07   11.14
   7  -5 -10  337.27    9.63
  -7   5  11    2.19   11.34
   7   6  -1  120.39    7.89
   7  -6  -1  138.51    8.94
   7  -6  -1  131.77   13.03
  -7   6   1  125.27   14.14
   7   6  -2    4.82    7.36
  -7  -6   2    9.57    7.59
   7  -6  -2    6.06    8.57
   7  -6  -2    5.69   14.99
   7   6  -3   31.86    7.99
  -7   6   3   17.37    9.02
   7  -6  -3   33.18    8.76
  -7  -6   3   39.34    7.60
   7   6  -4    8.05    8.33
  -7  -6   4    8.47    7.73
  -7   6   4   13.61    9.33
   7  -6  -4   10.42    8.45
   7  -6  -5  415.29    9.27
   7   6  -5  359.14    9.36
  -7   6   5  330.84    9.61
  -7  -6   5  373.96    9.92
   7  -6  -6   41.94    8.83
   7   6  -6   37.49    8.96
  -7   6   6   31.99    9.66
  -7  -6   6   42.68    9.91
  -7   6   7   61.21    9.98
   7   6  -7   61.61    8.79
  -7  -6   7   72.44   10.14
   7  -6  -7   88.23    8.51
   7   6  -8   -0.85    9.32
  -7   6   8    5.44   10.16
  -7  -6   8    8.04   10.62
   7  -7  -1   33.73   14.71
   7   7  -1   39.82    8.27
  -7   7   1   36.09   17.48
   7  -7  -1   50.03    8.90
   7   7  -2  148.43    9.91
   7  -7  -2  160.84    8.81
  -7  -7   2  144.96    9.72
   7  -7  -2  151.08   17.59
  -7  -7   3   20.65    9.33
   7  -7  -3   23.39    9.20
  -7   7   3   13.66    9.90
   7   7  -3    4.88    9.35
  -7   7   4  136.31   10.59
   7   7  -4  139.48    9.78
  -7  -7   4  145.72   10.48
   7  -7  -4  165.94    9.72
  -7  -7   5   30.30   10.73
   7   7  -5   19.17    9.56
   7  -7  -5   34.16   10.18
  -7   7   5   25.49   10.80
   6   0  -1    3.88    6.19
   6   0  -1   -3.14    5.58
   6   0  -1    1.07    6.64
   6   0  -2  195.80    7.97
   6   0  -2  193.52    7.23
   6   0  -2  178.84    6.78
   6   0  -3   -4.41    7.12
   6   0  -3    2.50    6.76
   6   0  -3    6.39    7.12
   6   0  -4  336.00    8.40
   6   0  -4  320.40    9.64
   6   0  -4  341.80    9.12
   6   0  -5    1.24    7.52
   6   0  -5    2.79    8.26
   6   0  -5   -2.78    9.25
   6   0  -6  850.71   13.15
   6   0  -6  931.06   11.59
   6   0  -6  908.18   12.32
   6   0  -7   -1.07    7.71
   6   0  -7    0.56    9.95
   6   0  -7   -0.35    9.60
   6   0  -8  549.60   13.03
   6   0  -8  630.57   10.27
   6   0  -8  647.71   12.97
   6   0  -9    2.60   11.46
   6   0  -9    3.80   10.95
   6   0  -9   -0.10    8.41
   6   0 -10  471.82   10.59
   6   0 -10  456.58   14.65
   6   0 -11    2.89    9.13
   6   0 -11   -2.37   12.99
   6   0 -12   24.29   10.19
   6   0 -12   20.24   14.19
   6   0 -13    3.33   17.22
   6   0 -13    2.99   10.83
   6   0 -14  392.96   13.28
   6   0 -15    2.20   12.80
   6   0 -16  514.06   15.65
  -6   0  16  483.86   15.66
   6  -1  -1  498.69    8.58
   6  -1  -1  482.44    9.03
   6   1  -1  509.31    8.26
   6   1  -1  490.28    8.97
   6  -1  -1  502.55    9.20
   6   1  -1  510.34    7.86
   6   1  -2   94.55    7.51
   6   1  -2  100.93    7.29
   6  -1  -2   95.99    7.95
   6  -1  -2  100.22    6.30
   6  -1  -2  102.97    8.06
   6   1  -2   94.21    6.31
   6   1  -3  381.73    9.74
   6  -1  -3  401.07   10.70
   6   1  -3  371.82    7.94
   6  -1  -3  375.55   10.51
   6  -1  -3  378.40    7.82
   6   1  -3  396.45    8.03
   6   1  -4   -0.29    6.61
   6  -1  -4    1.52    6.03
   6  -1  -4    3.07    9.71
   6  -1  -4   -1.07   10.01
   6   1  -4   -1.23    7.24
   6   1  -4    2.21    8.63
   6   1  -5  878.51   12.78
   6  -1  -5  839.81    9.70
   6  -1  -5  888.35   14.17
   6   1  -5  865.12   10.61
   6  -1  -5  811.89   14.63
   6  -1  -6  119.45   12.40
   6  -1  -6  104.16   12.70
   6  -1  -6  109.67    7.45
  -6   1   6   90.18    7.30
   6   1  -6  111.87    8.16
   6   1  -6  112.82    9.57
   6   1  -7  588.11   12.39
  -6   1   7  513.26    9.27
   6   1  -7  585.05    9.91
   6  -1  -7  586.74    9.39
   6   1  -8    4.47    8.13
   6   1  -8    7.05   10.27
  -6  -1   8    5.74    7.71
  -6   1   8    7.88    8.19
   6  -1  -8    4.70    7.93
   6   1  -9  481.50   10.64
   6   1  -9  478.82   13.44
  -6  -1   9  406.23    9.96
  -6   1   9  426.35    9.24
   6  -1  -9  479.92    9.52
  -6  -1  10   48.83    9.39
   6  -1 -10   56.95    7.99
  -6   1  10   57.01    8.41
   6   1 -10   57.99    9.50
   6   1 -10   57.24   12.75
   6   1 -11  516.72   11.89
   6   1 -11  509.86   14.82
  -6  -1  11  454.94   11.32
   6  -1 -11  546.37   10.47
  -6   1  11  487.34   10.85
  -6   1  12    6.98    9.65
   6  -1 -12   15.58    8.94
  -6  -1  12   14.51    9.99
   6   1 -12   14.81   10.67
   6   1 -12   18.42   13.26
  -6  -1  13   71.20   12.00
   6  -1 -13   72.95    9.81
   6   1 -13   74.03   14.74
   6   1 -13   70.28   11.79
  -6   1  13   -1.71    9.67
  -6   1  14   -2.93   10.30
  -6  -1  14   17.06   13.08
   6  -1 -14   20.28   10.33
   6   1 -14   13.62   12.97
  -6  -1  14   15.11   14.87
   6  -1 -15  440.27   12.42
  -6   1  15   -1.08   11.29
  -6  -1  15  418.10   17.52
   6   1 -15  393.96   15.77
  -6  -1  15  411.32   16.00
  -6  -1  16    2.81   15.66
  -6   1  16   -1.33   12.56
   6  -1 -16    1.04   11.49
   6   1 -16    2.86   15.41
  -6  -1  16    3.02   17.09
   6   2  -1   25.22    8.13
   6  -2  -1   28.26    7.82
   6  -2  -1   38.94    6.63
   6   2  -1   32.53    6.60
   6   2  -1   32.90    6.26
   6   2  -1   31.14    7.95
   6  -2  -1   27.83    8.15
   6  -2  -2  228.20    9.64
   6   2  -2  219.63    9.27
   6  -2  -2  218.23    7.06
   6   2  -2  214.02    6.81
   6  -2  -2  216.88    9.99
   6   2  -2  211.89    6.91
   6   2  -2  219.50   10.00
   6   2  -3   22.85    9.52
   6  -2  -3   29.93   10.23
   6  -2  -3   25.11    9.87
   6   2  -3   29.37   10.16
   6   2  -3   32.15    6.73
   6  -2  -3   26.62    6.36
   6   2  -4  535.95   12.91
   6   2  -4  557.39    8.86
  -6   2   4  496.40    7.89
   6  -2  -4  542.39    8.46
   6  -2  -4  559.61   14.36
   6   2  -4  548.75   13.47
   6  -2  -4  540.21   13.66
   6   2  -5    8.80   11.85
   6   2  -5   11.31    6.97
   6  -2  -5    9.53    6.24
   6   2  -5    8.47   11.73
  -6  -2   5    3.99    6.96
  -6   2   5    8.48    6.26
  -6   2   6  828.46    9.83
   6  -2  -6  951.39    9.40
  -6  -2   6  834.11   10.06
   6   2  -6  912.25   10.14
   6  -2  -7   39.63    6.99
  -6   2   7   44.15    7.57
   6   2  -7   47.37    7.70
  -6  -2   7   40.57    7.93
  -6   2   8  629.55    9.79
   6  -2  -8  733.42    9.46
  -6  -2   8  631.44    9.81
   6   2  -8  690.79   10.03
  -6   2   9   32.63    8.05
   6   2  -9   36.19    7.75
  -6  -2   9   41.87    8.63
   6  -2  -9   39.86    7.41
   6  -2 -10  554.69    9.06
   6   2 -10  492.86   10.74
  -6  -2  10  478.57   10.54
  -6   2  10  508.77    9.17
  -6  -2  11    0.14    9.65
   6  -2 -11    5.84    7.44
  -6   2  11   -2.18    7.67
   6   2 -11    4.32    9.42
   6  -2 -12  380.80    9.69
  -6   2  12  331.35   10.30
   6   2 -12  354.81   11.21
  -6  -2  12  344.95   11.70
   6   2 -13   86.92   10.76
   6  -2 -13   85.64    8.90
  -6  -2  13   84.20   11.11
  -6   2  13   70.52   10.48
  -6   2  14  440.52   11.96
  -6  -2  14  478.64   13.66
   6   2 -14  482.16   13.08
   6  -2 -14  500.62   10.80
  -6  -2  15    7.95   13.38
  -6   2  15    6.34   11.40
   6   2 -15   10.53   11.85
   6  -2 -15   13.46    9.65
  -6   2  16  196.80   13.12
   6   2 -16  214.77   14.68
   6  -2 -16  269.01   11.79
  -6  -2  16  236.50   15.58
   6   3  -1  749.05   11.71
   6  -3  -1  766.92   11.18
   6   3  -1  722.67   12.96
   6  -3  -1  757.90    8.71
   6   3  -1  744.05    8.90
   6  -3  -2   92.39    6.39
   6  -3  -2   90.31    9.30
   6   3  -2   82.84    6.40
   6   3  -2   88.92   10.01
   6   3  -2   81.73   10.72
   6  -3  -2   86.40    9.90
   6  -3  -3  686.84    8.57
   6  -3  -3  702.77   15.80
  -6  -3   3  638.15    8.19
   6  -3  -3  700.49   14.41
   6   3  -3  680.73   16.53
   6   3  -3  709.72   15.88
   6   3  -3  680.04    8.74
  -6   3   3  580.29    7.97
  -6  -3   4   63.00    6.48
  -6   3   4   58.68    6.44
   6   3  -4   75.29    6.49
   6  -3  -4   65.65    6.58
  -6  -3   5  590.47    8.62
   6  -3  -5  645.01    8.33
  -6   3   5  586.91    8.23
   6   3  -5  625.55    9.02
   6   3  -6   -0.84    6.51
  -6   3   6    1.15    7.08
   6  -3  -6   -0.02    6.65
  -6  -3   6    1.51    7.14
  -6   3   7  461.08    8.31
   6   3  -7  495.94    8.65
   6  -3  -7  510.36    8.14
  -6  -3   7  455.93    8.90
   6   3  -8   89.49    7.62
  -6   3   8   95.76    7.78
  -6  -3   8   88.44    7.78
   6  -3  -8   95.63    6.89
   6   3  -9  415.58    8.49
  -6  -3   9  409.43    9.41
   6  -3  -9  460.90    8.47
  -6   3   9  412.86    9.19
   6   3 -10   20.58    7.71
  -6   3  10   29.64    8.20
   6  -3 -10   24.68    7.24
  -6  -3  10   22.36    8.47
  -6   3  11  277.91   10.28
  -6  -3  11  286.50   10.52
   6   3 -11  277.06    9.62
   6  -3 -11  287.66    9.15
  -6  -3  12    5.18   10.16
   6  -3 -12    5.31    7.63
  -6   3  12    7.28    8.89
   6   3 -12   -1.75    8.90
  -6   3  13  133.53   10.65
   6   3 -13  158.75   10.32
  -6  -3  13  155.58   11.37
   6  -3 -13  165.52    9.14
   6  -3 -14  133.73    9.85
  -6  -3  14  124.38   11.98
  -6   3  14  104.59   11.81
   6   3 -14  119.19   10.89
  -6  -3  15  264.63   13.64
  -6   3  15  220.37   12.21
   6   3 -15  260.29   12.69
   6  -3 -15  275.36   10.73
   6  -4  -1   34.23    6.68
  -6  -4   1   24.70    6.65
   6  -4  -1   27.84    8.49
   6   4  -1   33.20    9.89
   6   4  -1   31.05   10.67
   6   4  -1   33.05    6.32
   6  -4  -2  771.99    8.85
   6  -4  -2  794.90   13.57
   6   4  -2  789.81   17.25
  -6  -4   2  700.01    8.54
   6   4  -2  721.05    8.81
   6   4  -2  729.44   18.25
  -6   4   2  687.10    8.35
   6  -4  -3   24.37    6.62
  -6  -4   3   22.54    6.63
   6  -4  -3   28.95   14.40
  -6   4   3   22.19    6.71
   6  -4  -3   26.73   14.57
   6   4  -3   25.49    6.77
  -6   4   4  522.95    8.30
   6  -4  -4  593.09    8.37
   6   4  -4  548.53    8.43
  -6  -4   4  499.73    8.07
  -6  -4   5    4.60    6.95
  -6   4   5    5.39    6.28
   6   4  -5    0.37    6.74
   6  -4  -5    3.78    6.58
  -6   4   6  524.71    8.81
   6   4  -6  568.15    8.46
  -6  -4   6  533.64    8.64
   6  -4  -6  568.80    8.44
   6   4  -7   21.22    7.22
   6  -4  -7   24.07    6.86
  -6  -4   7   23.84    7.77
  -6   4   7   24.30    7.20
  -6   4   8  122.72    7.74
   6   4  -8  123.23    8.10
  -6  -4   8  133.59    8.96
   6  -4  -8  141.35    7.33
  -6  -4   9    7.28    9.02
   6   4  -9    1.08    7.86
  -6   4   9    4.86    7.52
   6  -4  -9    0.70    6.92
  -6  -4  10  141.23    9.26
   6   4 -10  141.26    7.93
   6  -4 -10  135.76    7.87
  -6   4  10  118.07    9.11
   6  -4 -11   24.95    7.79
   6   4 -11   21.60    7.91
  -6  -4  11   20.00   10.03
  -6   4  11   21.11    9.09
   6  -4 -12  103.97    8.41
  -6  -4  12   92.60   10.61
   6   4 -12   88.18    9.43
  -6   4  12   89.49    9.91
   6   4 -13   17.28    9.03
  -6   4  13   12.24   11.23
   6  -4 -13   13.10    8.88
  -6  -4  13   23.81   11.12
  -6   4  14  163.60   12.34
  -6  -4  14  178.51   12.84
   6   4 -14  144.33   11.31
   6  -4 -14  209.41    9.79
  -6  -5   1  246.13    6.64
   6  -5  -1  288.60   10.44
   6   5  -1  247.72    7.54
  -6   5   1  243.71    6.73
   6   5  -1  266.84   13.92
   6  -5  -1  293.22    7.65
  -6   5   2   25.38    6.31
   6  -5  -2   32.84   11.95
   6   5  -2   24.57    6.76
  -6  -5   2   29.38    7.15
   6  -5  -2   28.87    6.28
  -6   5   2   25.69   11.88
   6   5  -3  360.79    7.94
   6  -5  -3  384.48   16.52
   6  -5  -3  395.84    8.02
  -6   5   3  331.88    8.11
  -6  -5   3  363.00    8.16
  -6   5   4   28.88    7.35
   6  -5  -4   37.70    7.12
   6   5  -4   31.67    7.29
  -6  -5   4   34.98    7.52
  -6  -5   5 1019.79   10.01
   6   5  -5 1071.87   10.62
  -6   5   5  955.73    9.92
   6  -5  -5 1096.30   10.15
  -6   5   6   46.15    7.77
  -6  -5   6   44.61    7.44
   6  -5  -6   48.56    6.56
   6   5  -6   46.37    7.22
  -6  -5   7    8.88    7.42
   6   5  -7    4.55    7.01
  -6   5   7   -1.84    7.84
   6  -5  -7    5.95    7.11
  -6  -5   8   -2.01    8.84
   6   5  -8    7.97    7.83
   6  -5  -8    0.17    7.30
  -6   5   8    7.73    7.75
   6  -5  -9  188.59    7.94
  -6   5   9  176.53    8.60
  -6  -5   9  192.11    9.34
   6   5  -9  178.60    8.13
   6  -5 -10   10.29    7.80
  -6   5  10   16.76    9.01
   6   5 -10    5.42    7.99
  -6  -5  10    6.93    9.96
  -6   5  11  416.46   10.20
  -6  -5  11  465.36   11.17
   6   5 -11  399.45    9.89
  -6   5  12    5.79   10.32
   6   5 -12   13.09    8.80
  -6  -5  12    4.66   10.42
  -6  -5  13  188.65   11.68
  -6   5  13  176.77   11.25
   6  -5 -13  220.96    9.57
   6  -6  -1   13.35    7.24
   6   6  -1    8.10   13.61
  -6   6   1    7.18    6.24
  -6  -6   1   11.16    7.64
   6  -6  -1   12.87   10.60
   6   6  -1    2.05    6.52
   6   6  -2   96.32    6.73
  -6  -6   2   92.44    6.94
  -6   6   2   90.97    7.48
  -6   6   2  101.31   13.76
   6  -6  -2  111.75    7.64
   6  -6  -2  111.66   12.28
   6  -6  -3    1.75   14.85
  -6  -6   3    6.42    7.81
   6  -6  -3    9.79    7.25
  -6   6   3    2.93   16.23
   6   6  -3   -1.81    7.49
  -6   6   3    1.93    6.60
  -6  -6   4  160.73    8.55
   6  -6  -4  181.58    7.14
   6   6  -4  166.25    8.16
  -6   6   4  159.03    8.49
   6  -6  -5   41.14    8.12
  -6  -6   5   35.26    8.34
  -6   6   5   33.40    7.99
   6   6  -5   51.59    7.46
  -6  -6   6  370.02    9.20
   6  -6  -6  396.64    8.07
   6   6  -6  362.73    8.39
  -6   6   6  322.68    8.46
  -6   6   7   19.40    8.02
   6   6  -7   20.64    7.76
  -6  -6   7   19.63    8.67
   6  -6  -7   21.06    8.47
   6  -6  -8  179.56    8.16
   6   6  -8  147.67    8.63
  -6   6   8  151.85    9.51
  -6  -6   8  179.85    9.17
   6   6  -9   56.69    7.99
  -6   6   9   63.34    9.55
  -6  -6   9   76.54    9.77
  -6   6  10  393.61   10.55
  -6  -6  10  448.14   10.85
   6   6 -10  388.39    9.89
  -6   6  11   -1.34   10.20
   6  -6 -11   -5.02    9.31
   6   6 -11    4.02    9.22
  -6  -6  11    7.16   10.01
  -6  -7   1  194.36    8.52
   6   7  -1  188.71    7.88
  -6   7   1  162.06    7.30
   6  -7  -1  238.95    7.96
   6   7  -1  176.56   18.38
   6  -7  -1  210.89   12.77
   6  -7  -2   41.64   12.24
   6  -7  -2   42.84    7.13
   6   7  -2   34.00    8.02
  -6   7   2   32.04    8.27
  -6  -7   2   36.84    8.78
  -6   7   2   40.29   14.72
  -6   7   3  224.45   18.94
   6  -7  -3  246.11    7.62
  -6   7   3  191.68    7.51
   6  -7  -3  222.86   16.47
  -6  -7   3  217.22    9.27
   6   7  -3  197.48    8.67
  -6   7   4    2.08    7.47
   6   7  -4    9.55    8.05
  -6  -7   4    7.55    9.09
   6  -7  -4   14.68    7.36
  -6  -7   5  340.60    9.98
  -6   7   5  289.34    9.28
   6  -7  -5  387.55    8.46
   6   7  -5  303.86    8.34
  -6   7   6   14.33    8.94
   6   7  -6   16.26    8.16
   6  -7  -6   15.12    8.53
  -6  -7   6   21.33    9.38
   6   7  -7  113.80    8.85
  -6  -7   7  122.88    8.64
  -6   7   7   94.20    8.76
   6  -7  -7  127.80    8.97
  -6   7   8    6.96   10.24
  -6  -7   8   12.04   10.58
   6   7  -8   10.16    8.78
   6  -7  -8    9.00    9.43
  -6   7   9  261.19   10.65
   6   7  -9  233.44    9.81
   6  -7  -9  346.09   10.27
  -6  -7   9  307.27   10.91
   6  -8  -1   38.55   12.65
   6  -8  -1   36.14    7.78
  -6   8   1   26.82    8.87
   6   8  -1   23.51    8.15
  -6  -8   1   30.74    8.31
   6   8  -2  300.66   10.32
   6  -8  -2  415.13    9.48
  -6   8   2  351.79   18.80
  -6   8   2  256.91    8.58
   6  -8  -2  335.13   15.73
  -6  -8   2  349.96    9.90
  -6  -8   3    9.78    9.51
   6   8  -3    6.41    9.00
   6  -8  -3   -2.66    8.73
  -6   8   3    4.31    7.97
  -6   8   3    7.26   19.34
   6  -8  -3    4.59   16.74
  -6   8   4  273.60    9.75
   6   8  -4  230.21    9.40
   6  -8  -4  367.07    9.18
  -6  -8   4  313.30   10.33
  -6  -8   5    3.56    9.29
   6   8  -5    3.65    9.39
  -6   8   5    6.32    8.82
   6  -8  -5   14.57    8.68
   5   0  -1 3587.51   22.34
   5   0  -1 3664.54   21.88
   5   0  -1 3657.12   20.47
   5   0  -2    1.47    6.44
   5   0  -2    3.96    7.45
   5   0  -2    3.31    6.38
   5   0  -3   84.02    6.97
   5   0  -3   84.47    8.20
   5   0  -3   77.89    6.68
   5   0  -4   -2.96    7.65
   5   0  -4   -0.75    6.83
   5   0  -4   -4.14    6.81
   5   0  -5  158.62    8.14
   5   0  -5  152.06    8.69
   5   0  -5  154.36    7.51
   5   0  -6    0.47    6.76
   5   0  -6    1.79    7.42
   5   0  -7  291.16   10.26
   5   0  -7  280.57    8.22
   5   0  -8    0.66    9.91
   5   0  -8    2.46    7.64
  -5   0   8    1.41    8.93
   5   0  -9  195.68   10.73
   5   0  -9  196.91    9.10
  -5   0   9  166.64   10.38
  -5   0  10    0.75    9.60
   5   0 -10    3.50    8.19
   5   0 -10   -2.86   10.12
   5   0 -11   49.64    8.01
  -5   0  11   41.52    9.99
   5   0 -11   46.19   10.16
   5   0 -12    0.22    8.80
   5   0 -12    4.02   11.23
  -5   0  12    0.81   11.45
  -5   0  13   17.09   11.21
   5   0 -13   19.81    9.90
   5   0 -13   12.80   10.98
   5   0 -14    7.89   12.05
   5   0 -14   -1.02    9.64
  -5   0  14    1.58   12.54
   5   0 -15  496.89   15.43
  -5   0  15  521.58   15.56
   5   0 -15  537.64   12.32
   5   0 -16    1.82   10.92
   5   0 -16    6.41   13.68
  -5   0  16    4.51   13.83
  -5   0  17   51.56   15.74
   5   0 -17   59.21   12.13
   5   0 -17   56.40   15.86
   5  -1  -1   69.57    6.37
   5   1  -1   75.20    6.65
   5   1  -1   73.09    7.04
   5  -1  -1   73.48    7.01
   5   1  -1   80.21    7.15
   5  -1  -1   70.19    7.11
   5   1  -2  226.44    8.33
   5   1  -2  222.71    7.83
   5  -1  -2  235.43    6.74
   5   1  -2  231.94    6.82
   5  -1  -2  225.68    8.40
   5  -1  -2  227.03    8.43
   5  -1  -3   45.48    6.52
   5  -1  -3   51.11    8.00
   5   1  -3   48.04    7.61
   5  -1  -3   46.91    8.10
   5   1  -3   46.17    6.61
   5  -1  -4  371.84    7.63
   5  -1  -4  390.80   10.38
  -5  -1   4  362.15    8.17
   5   1  -4  388.26    9.58
   5   1  -4  381.00    8.03
  -5   1   4  349.97    7.73
   5  -1  -4  366.73   10.91
   5   1  -5   39.38    6.82
   5  -1  -5   43.66    9.64
   5  -1  -5   42.94   10.20
   5   1  -5   44.90    8.11
  -5   1   5   41.92    6.67
   5  -1  -5   41.30    6.50
  -5  -1   5   42.61    7.11
  -5   1   6  106.97    6.48
   5  -1  -6  116.48   13.95
  -5  -1   6  113.77    7.12
   5  -1  -6  132.74   13.60
   5   1  -6  122.99    9.23
   5  -1  -6  119.65    6.49
   5   1  -6  112.12    7.07
   5  -1  -7   70.74    6.23
   5   1  -7   69.45    9.64
  -5  -1   7   55.02    7.09
   5   1  -7   69.02    7.11
  -5   1   7   55.14    6.30
  -5   1   8   48.88    6.89
   5   1  -8   46.65   10.01
   5   1  -8   50.13    7.97
  -5  -1   8   43.69    7.84
   5  -1  -8   50.05    6.57
   5   1  -9    4.56    8.14
  -5  -1   9    4.01    8.22
  -5  -1   9    5.30    9.80
   5   1  -9    8.48    9.96
  -5   1   9    4.25    7.51
   5  -1  -9    6.81    6.88
  -5  -1  10  574.09   10.73
   5   1 -10  633.31   13.01
  -5  -1  10  581.42   12.44
   5  -1 -10  657.86    9.59
   5   1 -10  653.04   10.63
  -5   1  10  590.96   10.26
   5   1 -11    3.72    9.76
  -5  -1  11    3.17    9.99
   5   1 -11    1.44    8.17
   5  -1 -11   -0.09    7.88
  -5   1  11    4.05    8.00
  -5  -1  11    4.07    8.74
  -5   1  12   68.63    8.53
   5   1 -12   73.95    9.56
  -5  -1  12   61.27   11.04
   5   1 -12   71.32   10.74
  -5  -1  12   66.43    9.72
   5  -1 -12   73.87    8.01
  -5  -1  13  102.72   11.11
  -5  -1  13  104.56   10.78
   5  -1 -13  114.55    9.07
  -5   1  13   94.80    9.19
   5   1 -13  102.76   10.37
   5   1 -13  101.84   11.02
   5  -1 -14  163.50    8.99
   5   1 -14  157.58   11.33
  -5  -1  14  158.13   11.66
   5   1 -14  150.49   11.00
  -5  -1  14  161.50   11.81
  -5   1  14  154.94    9.68
  -5   1  15  108.58   10.07
   5   1 -15  112.56   11.64
   5  -1 -15  130.63    9.94
  -5  -1  15  125.89   12.55
  -5  -1  15  119.57   12.23
  -5   1  16   83.26   11.00
   5   1 -16   93.68   12.03
   5  -1 -16  101.97   10.37
  -5  -1  16  100.84   12.74
  -5  -1  16   97.11   13.34
  -5  -1  17    3.55   13.69
  -5  -1  17    1.56   13.92
   5   1 -17   -0.76   12.95
  -5   1  17    3.16   11.65
   5  -1 -17   -1.73   11.06
   5   2  -1  122.59    7.24
   5  -2  -1  124.82    8.00
   5   2  -1  126.68    6.21
   5   2  -1  120.82    8.35
   5  -2  -1  128.23    6.39
  -5   2   2   31.56    6.08
   5   2  -2   40.13    8.56
   5  -2  -2   45.69    5.84
   5   2  -2   41.80    6.05
   5  -2  -2   39.56    7.75
  -5  -2   2   40.85    6.26
   5   2  -2   39.44    7.75
   5  -2  -2   40.28    7.95
   5   2  -3   20.02    8.57
   5  -2  -3   23.12    9.42
  -5   2   3   16.50    6.11
   5   2  -3   20.35    8.99
  -5  -2   3   18.52    6.01
   5   2  -3   26.88    5.89
   5  -2  -3   16.92    6.00
   5  -2  -3   22.01    8.73
   5  -2  -4   24.07   11.80
   5  -2  -4   22.83    6.35
   5  -2  -4   24.75   12.36
   5   2  -4   22.74   10.65
   5   2  -4   25.90    6.51
  -5   2   4   21.56    6.01
   5   2  -4   25.83   10.35
  -5  -2   4   22.33    5.88
   5   2  -5   47.04    6.39
  -5   2   5   51.91    6.13
   5  -2  -5   53.24    6.52
  -5  -2   5   47.61    6.57
  -5   2   6  293.48    7.38
  -5  -2   6  294.16    7.35
   5   2  -6  321.03    6.86
   5  -2  -6  325.58    7.26
  -5  -2   7  305.74    7.76
   5  -2  -7  326.95    6.99
  -5   2   7  295.18    7.65
   5   2  -7  322.78    7.60
   5   2  -8   37.56    6.85
  -5   2   8   37.47    7.10
   5  -2  -8   38.20    6.64
  -5  -2   8   40.11    7.20
   5  -2  -9  326.62    7.26
  -5  -2   9  307.44    8.83
   5   2  -9  314.79    8.52
  -5   2   9  293.23    8.37
  -5  -2  10   86.23    9.05
   5  -2 -10   75.90    7.35
  -5   2  10   74.74    7.89
   5   2 -10   83.06    7.93
   5   2 -11  498.89    9.51
  -5  -2  11  477.50   10.51
  -5   2  11  447.23    9.32
   5  -2 -11  491.64    8.87
  -5  -2  11    0.15    4.09
  -5  -2  12   45.58    9.88
   5  -2 -12   50.36    7.77
   5   2 -12   45.30    9.30
  -5   2  12   45.93    8.75
  -5  -2  13  295.86   10.51
   5  -2 -13  308.61    8.61
   5   2 -13  303.87    9.99
  -5   2  13  278.27    8.96
   5   2 -14   16.34    9.44
  -5   2  14    8.20    9.47
   5  -2 -14   11.01    8.83
  -5  -2  14   15.47   10.49
   5   2 -15  189.32   10.40
   5  -2 -15  194.67    9.67
  -5   2  15  157.09    9.78
  -5  -2  15  172.88   10.79
   5  -2 -16    7.47    9.44
  -5   2  16    4.30   10.96
  -5  -2  16    7.70   11.75
   5   2 -16    4.60   11.21
  -5  -2  17   25.76   12.62
   5   2 -17   28.38   12.16
  -5   2  17   19.85   11.31
   5  -2 -17   25.83   10.78
   5   3  -1  233.98    8.87
  -5  -3   1  229.30    6.76
   5   3  -1  230.91    6.74
   5  -3  -1  246.85    6.07
  -5   3   1  224.53    6.57
   5  -3  -1  227.59    8.38
  -5  -3   2   84.41    6.03
  -5   3   2   72.54    6.28
   5   3  -2   78.94   10.81
   5   3  -2   88.45    9.79
   5  -3  -2   85.57    5.63
   5   3  -2   76.53    6.02
   5  -3  -2   84.83    8.50
   5  -3  -3   67.02   11.83
  -5  -3   3   55.64    6.09
   5  -3  -3   59.84   12.17
   5   3  -3   57.93   15.57
   5  -3  -3   61.70    5.50
   5   3  -3   64.22   15.32
   5   3  -3   63.03    6.07
  -5   3   3   61.50    6.35
   5   3  -4   55.82    6.19
  -5   3   4   45.89    6.09
   5  -3  -4   56.00    6.01
  -5  -3   4   50.10    6.23
  -5   3   5    0.70    6.59
   5  -3  -5    6.51    6.30
  -5  -3   5    2.50    6.15
   5   3  -5    4.08    5.98
   5  -3  -6   93.46    6.54
   5   3  -6   85.98    6.69
  -5  -3   6   84.76    6.53
  -5   3   6   87.54    6.89
  -5   3   7   10.23    6.71
   5   3  -7   13.65    6.07
   5  -3  -7   11.53    6.23
  -5  -3   7   15.41    6.37
   5   3  -8  225.01    6.95
  -5  -3   8  224.05    8.21
   5  -3  -8  239.51    6.73
  -5   3   8  207.29    7.30
   5   3  -9   23.45    6.90
  -5   3   9   20.62    7.02
   5  -3  -9   25.71    6.18
  -5  -3   9   29.10    7.65
   5   3 -10  371.72    8.49
  -5   3  10  370.24    8.38
   5  -3 -10  406.05    7.66
  -5  -3  10  400.51    8.88
   5   3 -11   78.51    7.20
  -5   3  11   87.57    8.06
   5  -3 -11   87.31    7.41
  -5  -3  11   90.20    8.52
   5  -3 -12  173.74    7.67
  -5   3  12  154.81    9.39
   5   3 -12  177.04    7.70
  -5  -3  12  175.58    8.83
  -5  -3  13   27.75    9.95
  -5   3  13   29.26    8.55
   5   3 -13   35.65    8.81
   5  -3 -13   40.24    7.97
  -5  -3  14   33.51   10.34
   5   3 -14   32.32    9.78
   5  -3 -14   39.58    8.42
  -5   3  14   39.49    9.76
   5   3 -15    3.01   10.19
  -5  -3  15    6.73   10.17
  -5   3  15    3.46   10.86
   5  -3 -15    5.86    8.99
   5   3 -16   93.15   11.19
  -5  -3  16   85.78   11.44
   5  -3 -16  105.50    9.16
  -5   3  16   94.12   10.43
   5  -4  -1  481.14   10.20
  -5  -4   1  420.19    6.84
   5   4  -1  450.70    7.23
   5   4  -1  498.13   12.06
   5  -4  -1  480.57    7.19
  -5   4   1  428.72    6.92
   5  -4  -2   25.13    5.78
   5  -4  -2   27.70    9.92
  -5   4   2   20.53    5.80
  -5  -4   2   22.69    6.07
   5   4  -2   23.88    6.07
  -5   4   2   22.62   10.07
   5   4  -2   24.48   12.39
   5   4  -3   61.90    6.36
  -5  -4   3   56.55    6.46
   5  -4  -3   71.33   12.19
   5  -4  -3   71.87    5.91
  -5   4   3   52.83    5.98
   5   4  -4    3.19    6.18
   5  -4  -4    1.61    6.16
  -5  -4   4   -2.11    6.48
  -5   4   4   -1.70    6.34
   5  -4  -5  387.54    7.10
  -5  -4   5  352.97    7.57
   5   4  -5  369.01    7.45
  -5   4   5  341.52    7.48
   5  -4  -6   24.43    6.26
   5   4  -6   24.09    6.29
  -5   4   6   18.79    6.62
  -5  -4   6   25.72    6.69
   5   4  -7   99.61    6.44
  -5  -4   7   95.14    6.93
   5  -4  -7   89.70    6.39
  -5   4   7   83.16    6.76
   5  -4  -8    9.26    6.63
  -5   4   8   11.13    7.25
   5   4  -8    7.69    6.51
  -5  -4   8   10.46    7.28
  -5   4   9  191.80    7.65
  -5  -4   9  200.59    8.35
   5  -4  -9  203.28    6.80
   5   4  -9  193.19    6.93
  -5  -4  10   33.74    8.72
   5   4 -10   32.50    7.14
  -5   4  10   37.59    7.40
   5  -4 -10   39.57    6.84
   5  -4 -11   73.15    6.94
  -5   4  11   68.43    7.93
  -5  -4  11   75.81    8.38
   5   4 -11   76.10    7.89
  -5   4  12    6.69    7.95
   5   4 -12   -0.21    7.68
   5  -4 -12    8.67    7.24
  -5  -4  12   -1.49    8.61
   5   4 -13   29.25    9.06
  -5  -4  13   24.01    9.46
   5  -4 -13   30.86    7.99
  -5   4  13   29.13    9.27
  -5  -4  14    6.19    9.47
   5  -4 -14    6.80    8.19
  -5   4  14    3.71    9.51
   5   4 -14    2.49    8.72
  -5  -4  15   77.29   11.01
   5   4 -15   75.82   10.44
   5  -4 -15   92.52    9.18
  -5   4  15   77.41   11.18
  -5   4  16    1.54   10.93
  -5  -4  16    3.95   11.47
   5  -4 -16    9.28    9.30
   5   5  -1   15.88    5.77
   5  -5  -1   13.62    8.76
  -5   5   1   12.26    6.21
  -5  -5   1   14.15    6.06
   5  -5  -1   19.32    6.02
   5   5  -1   11.97   10.24
   5   5  -2  153.39    5.92
  -5   5   2  143.30   10.88
  -5  -5   2  143.71    6.74
   5   5  -2  150.66   13.73
   5  -5  -2  168.69   10.28
  -5   5   2  133.99    5.78
   5  -5  -2  158.57    6.62
   5  -5  -3   -1.17   10.87
   5  -5  -3   -7.15    6.29
  -5   5   3    2.06    5.37
   5   5  -3    5.51    6.20
  -5  -5   3    2.39    6.28
  -5   5   3    2.95   11.45
   5  -5  -4  751.09    8.20
   5   5  -4  692.80    8.32
  -5   5   4  630.77    8.02
  -5  -5   4  650.61    8.22
  -5   5   5   14.07    6.62
  -5  -5   5   23.84    6.83
   5  -5  -5   19.87    6.18
   5   5  -5   16.90    5.78
   5  -5  -6  356.46    7.17
  -5   5   6  320.55    6.79
   5   5  -6  325.33    7.46
  -5  -5   6  331.10    7.73
  -5   5   7  114.66    7.44
   5   5  -7   96.66    6.82
   5  -5  -7  107.76    6.79
  -5  -5   7  103.92    7.29
  -5  -5   8   -0.88    7.17
   5   5  -8   -0.22    6.70
   5  -5  -8   -3.91    6.43
  -5   5   8    1.95    7.30
  -5  -5   9   55.87    7.84
   5   5  -9   54.85    6.98
  -5   5   9   52.15    8.05
  -5   5  10  421.61    8.74
  -5  -5  10  463.45    9.22
   5   5 -10  428.63    8.01
   5  -5 -11    0.82    7.28
  -5   5  11    4.81    8.35
   5   5 -11    8.89    7.68
  -5  -5  11    3.45    8.68
   5  -5 -12  245.10    8.10
  -5  -5  12  235.42    9.65
   5   5 -12  211.53    8.55
  -5   5  12  218.92    9.23
  -5   5  13   -1.14    9.07
  -5  -5  13    4.67    9.51
   5   5 -13    3.48    8.49
   5  -5 -13    1.19    7.79
  -5   5  14   10.61    9.96
  -5  -5  14   16.29   10.08
   5  -5 -14   16.43    8.56
   5   5 -14    4.65    9.80
  -5  -5  15   10.90   10.59
   5  -6  -1  172.90    6.22
   5   6  -1  148.21   12.16
   5   6  -1  149.20    7.00
   5  -6  -1  164.18    9.65
  -5  -6   1  156.84    7.05
  -5   6   1  138.79    6.11
   5  -6  -2   78.82    6.55
  -5  -6   2   66.02    6.11
   5   6  -2   60.91    6.04
  -5   6   2   75.33   11.04
   5   6  -2   73.67   15.67
   5  -6  -2   78.78   10.39
  -5   6   2   62.58    5.87
  -5   6   3   28.28    5.82
   5  -6  -3   32.69   11.42
   5   6  -3   35.67    6.97
  -5   6   3   34.49   12.99
   5  -6  -3   42.94    6.70
  -5  -6   3   30.30    7.11
   5   6  -4   88.38    6.23
   5  -6  -4   89.78   15.20
  -5  -6   4   84.62    7.02
  -5   6   4   81.52    7.12
  -5   6   4   90.43   16.72
   5  -6  -4   95.38    6.19
  -5  -6   5  552.00    8.64
   5   6  -5  544.72    8.41
  -5   6   5  484.01    7.65
   5  -6  -5  609.76    8.52
  -5   6   6   32.74    7.17
   5  -6  -6   41.06    6.93
   5   6  -6   35.52    6.80
  -5  -6   6   38.65    7.50
   5   6  -7   66.37    7.10
  -5   6   7   67.54    7.87
   5  -6  -7   77.29    7.23
  -5  -6   7   83.53    8.00
  -5  -6   8   -4.45    8.04
   5   6  -8   -1.37    7.22
   5  -6  -8   -1.96    7.72
  -5   6   8    1.65    8.13
  -5   6   9  277.39    8.23
   5  -6  -9  355.14    8.16
  -5  -6   9  312.25    7.93
   5   6  -9  278.37    8.24
  -5  -6  10   14.18    8.45
  -5   6  10   -1.86    9.13
   5  -6 -10    3.60    8.28
   5   6 -10   10.33    7.23
   5  -6 -11  205.06    8.19
  -5  -6  11  179.23    9.55
  -5   6  11  159.51    9.12
   5   6 -11  138.30    8.17
  -5   6  12   12.92    8.31
   5  -6 -12    8.18    7.96
  -5  -6  12   10.66    9.73
   5   6 -12   13.93    8.62
   5   6 -13   79.48    9.28
   5  -6 -13   87.97    9.15
  -5  -6  13  100.47   10.15
  -5   6  13   69.33    9.02
  -5  -7   1   15.00    7.20
   5   7  -1   19.69    6.13
   5  -7  -1   26.70   10.45
  -5   7   1   16.92    6.15
   5  -7  -1   20.72    6.25
   5   7  -1   18.34   11.94
   5  -7  -2  211.54    6.70
  -5  -7   2  179.62    6.73
   5  -7  -2  185.40   11.10
   5   7  -2  169.66   17.28
  -5   7   2  172.30    7.49
   5   7  -2  170.30    6.70
  -5   7   3  119.15   13.09
   5  -7  -3  125.79    6.64
  -5   7   3   99.97    6.55
   5   7  -3  111.16    6.66
  -5  -7   3  114.71    7.83
   5  -7  -3  115.63   11.19
   5  -7  -4  192.24   14.61
   5   7  -4  175.31    7.04
  -5   7   4  189.06   16.55
  -5  -7   4  181.25    8.29
  -5   7   4  163.29    7.82
   5  -7  -4  202.71    6.88
  -5   7   5  114.13    7.43
  -5  -7   5  125.66    7.99
   5   7  -5  116.64    7.70
   5  -7  -5  148.14    7.40
   5   7  -6   89.62    8.11
  -5  -7   6  104.76    8.13
  -5   7   6   87.97    7.00
   5  -7  -6  114.72    7.84
   5   7  -7   18.23    7.94
  -5   7   7   25.97    7.19
  -5  -7   7   23.28    8.76
   5  -7  -7   30.75    8.14
   5   7  -8   17.42    7.79
  -5   7   8   18.52    8.81
   5  -7  -8   28.40    7.81
  -5  -7   8   22.54    8.56
   5   7  -9   10.59    8.20
   5  -7  -9    8.79    7.60
  -5   7   9    9.31    8.79
  -5  -7   9    8.68    9.07
  -5  -7  10   78.69    8.45
   5  -7 -10   84.60    8.71
  -5   7  10   58.03    9.89
   5   7 -10   60.07    7.68
   5  -7 -11   22.06    9.21
  -5   7  11   20.06    8.76
  -5  -7  11   33.60    9.75
   5   7 -11   16.96    9.36
   5   8  -1   85.32   14.21
  -5  -8   1  106.67    7.01
   5  -8  -1  122.26    7.28
  -5   8   1   93.10    7.26
   5   8  -1   89.53    7.18
   5  -8  -1  114.12   11.20
  -5   8   2    0.59    8.04
  -5  -8   2    0.55    8.11
   5  -8  -2    2.84   11.83
   5  -8  -2   -1.69    8.11
   5   8  -2    4.93    7.99
   5   8  -2   -1.45   17.85
  -5   8   3  108.65    7.31
   5   8  -3  120.13    8.42
   5  -8  -3  169.13    8.46
  -5   8   3  136.06   14.24
  -5  -8   3  139.61    8.19
   5  -8  -3  136.08   13.36
   5   8  -4    4.51    8.02
  -5   8   4    7.87   15.88
   5  -8  -4   14.83    7.32
  -5  -8   4    6.97    8.16
   5  -8  -4    9.79   13.71
  -5   8   4   -0.57    7.38
  -5   8   5   91.64    8.21
   5  -8  -5  136.17    7.59
   5   8  -5  107.26    7.77
  -5   8   5  116.93   22.73
  -5  -8   5  117.11    9.35
  -5   8   6   25.38    8.09
   5  -8  -6   36.35    7.45
   5   8  -6   31.03    7.82
  -5  -8   6   33.29    9.36
   5   8  -7   16.27    7.80
  -5  -8   7   16.38    8.29
  -5   8   7    4.99    7.75
   5  -8  -7   25.24    8.26
  -5   8   8   10.60    9.25
   5   8  -8    5.33    7.94
  -5  -8   8    0.72    9.95
   5  -8  -8   14.10    8.96
   5   9  -1    4.03    8.15
   5  -9  -1    7.50    8.69
  -5   9   1    8.81   13.32
   5  -9  -1    2.94   12.84
  -5   9   1    6.34    9.49
  -5  -9   1   15.39    8.77
   5   9  -1    8.86   16.08
  -5   9   2   19.64    8.49
   5  -9  -2   25.01   13.55
   5   9  -2   15.81    8.78
   5  -9  -2   22.82    9.26
  -5  -9   2   23.59    9.28
  -5   9   3   11.77   15.55
  -5   9   3    3.51    9.02
   5   9  -3   -2.21    7.95
  -5  -9   3    4.44    9.24
   5  -9  -3   17.93    8.09
   4   0  -1   -0.70    6.44
   4   0  -1    1.13    6.46
   4   0  -1    1.68    6.71
   4   0  -2    3.28    6.46
   4   0  -2    0.41    7.37
   4   0  -2    3.37    6.31
   4   0  -3   -1.40    6.66
   4   0  -3    1.65    7.32
   4   0  -3   -0.49    6.56
  -4   0   4   -3.06    5.11
   4   0  -4  208.99    7.55
   4   0  -4  202.53    7.11
   4   0  -5    2.93    6.18
   4   0  -5    0.05    7.15
  -4   0   5    2.21    7.58
   4   0  -6 1256.63   12.41
   4   0  -6 1257.02   13.90
  -4   0   6 1109.36   13.17
   4   0  -7    2.06    7.06
   4   0  -7    2.03    7.96
  -4   0   7    2.03    7.56
   4   0  -8  712.01   10.15
   4   0  -8  694.95   11.78
  -4   0   8  615.42   10.87
   4   0  -9    1.53    6.85
   4   0  -9    3.01    8.25
  -4   0   9    1.42    7.99
   4   0 -10  322.43   10.01
  -4   0  10   -1.58    6.73
   4   0 -10  353.86    8.71
  -4   0  10  320.60   10.75
  -4   0  11    2.49    9.54
  -4   0  11   -2.09    7.51
   4   0 -11    0.87    9.08
   4   0 -11   -5.02    8.05
   4   0 -12  137.00    9.02
  -4   0  12  149.25   10.24
  -4   0  12   -3.75    7.41
   4   0 -12  157.16    8.53
   4   0 -13   -2.19    8.79
  -4   0  13   -2.14    8.24
  -4   0  13    1.43   10.04
   4   0 -13    0.67    7.55
   4   0 -14  364.72   11.23
   4   0 -14  399.96    9.72
  -4   0  14  381.68   11.80
  -4   0  14   15.67    9.02
  -4   0  15    0.84    9.86
   4   0 -15   -3.76    8.79
   4   0 -15    1.82   10.27
  -4   0  15   -0.02   10.36
  -4   0  16  379.84   10.84
  -4   0  16  462.38   13.52
   4   0 -16  476.58   13.23
   4   0 -16  535.87   11.37
   4   0 -17   -1.77   12.05
   4   0 -17    3.81   10.40
  -4   0  17    1.89   12.37
  -4   0  17    5.89   10.10
  -4   0  18   62.53   11.07
   4   0 -18   65.11   10.69
  -4   0  18   56.96   13.71
   4   0 -18   58.13   13.53
   4   1  -1  204.73    8.27
   4  -1  -1  204.43    8.00
   4  -1  -1  225.90    6.67
   4  -1  -1  205.88    7.66
   4   1  -1  211.13    6.32
  -4   1   2  195.73    7.04
   4  -1  -2  209.34    6.47
   4   1  -2  210.16    8.53
   4   1  -2  206.64    6.68
  -4  -1   2  207.33    7.53
   4  -1  -2  205.86    8.71
   4  -1  -2  211.42    8.77
   4   1  -3  277.09    8.88
  -4   1   3  267.55    7.41
   4  -1  -3  287.71   10.24
   4  -1  -3  280.30    6.83
  -4  -1   3  272.53    7.33
   4   1  -3  279.01    7.59
   4  -1  -3  275.04   10.04
   4  -1  -4    2.83    6.26
   4  -1  -4    4.11    9.99
  -4   1   4    8.57    6.48
   4   1  -4    0.18    6.09
  -4  -1   4   -1.16    6.67
   4  -1  -4    4.28    9.10
   4   1  -4    2.94    7.71
   4  -1  -5 1068.16   19.31
   4  -1  -5 1122.99   10.55
  -4   1   5 1000.42    9.86
   4   1  -5 1150.37   14.64
   4   1  -5 1086.58   11.47
   4  -1  -5 1218.56   18.84
  -4  -1   5 1018.19   10.77
   4  -1  -6  204.66   16.08
  -4  -1   6  204.27    9.87
   4  -1  -6  215.59    6.70
  -4   1   6  196.78    7.41
   4   1  -6  220.11    7.99
  -4  -1   6  203.28    7.31
   4   1  -6  230.08    9.73
   4  -1  -6  221.90   15.02
  -4  -1   7  572.92   11.51
   4  -1  -7  648.98    8.76
   4   1  -7  628.19    9.55
   4   1  -7  660.03   12.22
  -4   1   7  586.99    8.65
  -4  -1   7  567.76    8.98
  -4  -1   8    6.62    8.28
   4  -1  -8    1.09    6.27
  -4  -1   8    3.82    7.25
   4   1  -8    3.97    8.37
   4   1  -8    6.22    7.22
  -4   1   8    4.67    6.42
   4   1  -9  433.05   10.94
  -4   1   9  407.91    8.13
  -4  -1   9  407.14    8.94
   4  -1  -9  422.59   18.84
  -4  -1   9  410.07   10.78
   4  -1  -9  448.14    7.72
  -4   1   9  408.41   17.45
   4   1  -9  428.73    8.86
   4  -1 -10   78.41    6.97
   4  -1 -10   69.14   14.68
  -4  -1  10   69.87    9.78
  -4   1  10   68.68   13.04
   4   1 -10   72.61    9.56
  -4   1  10   70.47    7.23
   4   1 -10   71.82    7.90
  -4  -1  10   76.81    8.35
   4   1 -11  482.51    9.98
   4  -1 -11  460.92   15.42
   4   1 -11  464.89   10.60
  -4   1  11  464.25    9.18
  -4   1  11  453.32   14.26
   4  -1 -11  496.39    8.47
  -4  -1  11  471.18   10.20
  -4   1  12   36.01   12.19
   4   1 -12   38.34    7.56
   4  -1 -12   37.11   12.93
   4  -1 -12   40.94    7.85
   4   1 -12   34.92    8.49
  -4   1  12   32.60    8.63
  -4  -1  12   29.23    8.74
  -4   1  13   26.91   12.76
  -4   1  13   27.67    8.61
   4  -1 -13   24.19   13.17
   4   1 -13   26.97    8.11
  -4  -1  13   25.36    8.71
   4   1 -13   20.49    8.80
   4  -1 -13   21.45    7.91
   4   1 -14    7.69    9.38
   4  -1 -14   10.43    7.91
  -4  -1  14   15.87    9.44
   4   1 -14    9.85    9.04
  -4   1  14   12.53    8.54
  -4   1  14   11.93   13.56
   4  -1 -14   13.96   13.41
  -4   1  15  440.28   15.47
   4  -1 -15  457.55    9.67
   4   1 -15  420.87   11.21
   4  -1 -15  427.36   15.20
  -4  -1  15  369.92   11.18
  -4   1  15  377.12   10.08
   4  -1 -16   -0.43   13.90
  -4   1  16    0.59    9.61
  -4  -1  16    4.33   10.39
   4  -1 -16    4.96    9.46
   4   1 -16    1.55    9.98
  -4   1  16    0.56   14.11
  -4  -1  17  168.07   11.59
   4   1 -17  204.33   11.53
   4  -1 -17  208.71   15.12
  -4   1  17  191.15   11.10
  -4   1  17  210.55   15.73
   4  -1 -17  219.29   10.11
  -4   1  18   26.06   15.93
   4   1 -18   22.16   12.06
  -4   1  18   20.64   11.41
  -4  -1  18   20.65   12.48
   4  -1 -18   23.11   10.44
  -4   2   1   82.16    5.55
   4   2  -1   83.87    7.50
  -4  -2   1   78.36    6.05
   4  -2  -1   85.00    7.59
   4  -2  -1   88.67    5.56
   4   2  -1   83.13    5.62
  -4   2   2  136.66    6.15
   4  -2  -2  150.21    9.00
   4   2  -2  148.45    8.98
  -4  -2   2  143.19    6.21
   4  -2  -2  149.75    5.94
   4   2  -2  156.17    6.12
   4   2  -2  146.35    9.78
   4  -2  -3   75.46    5.82
  -4  -2   3   68.37    5.82
  -4   2   3   73.75    5.84
   4  -2  -3   74.56   10.31
   4  -2  -3   73.47   10.93
   4   2  -3   73.39    5.81
   4   2  -3   72.18   10.89
   4   2  -3   73.92   10.49
  -4   2   4  540.98    7.66
   4  -2  -4  593.94    7.86
   4   2  -4  576.18    8.32
  -4  -2   4  544.47    8.10
   4   2  -5   37.54    6.42
  -4   2   5   31.91    6.56
  -4  -2   5   32.38    5.96
   4  -2  -5   42.48    5.85
  -4   2   6 1069.93   10.00
   4   2  -6 1139.90   10.39
   4  -2  -6 1160.95   10.25
  -4  -2   6 1070.15   10.44
   4  -2  -7   86.70    6.63
  -4  -2   7   85.97    6.72
  -4   2   7   79.15    6.93
   4   2  -7   87.54    6.02
   4  -2  -8  815.11    9.01
  -4  -2   8  790.64    9.38
  -4   2   8  741.74    9.02
   4   2  -8  763.77    8.97
  -4  -2   8    0.07    2.69
   4  -2  -9   79.74    6.24
  -4   2   9   77.32    7.55
   4   2  -9   80.56    6.49
  -4  -2   9   83.77    7.08
  -4   2  10  482.94    8.22
  -4  -2  10  462.99   16.41
   4   2 -10  522.24    8.48
  -4  -2  10  500.12    9.07
   4  -2 -10  546.34    7.60
   4  -2 -11    9.36    6.05
  -4  -2  11    4.89   11.58
   4   2 -11   12.92    7.52
  -4   2  11    5.02    6.75
  -4  -2  11    8.46    7.92
   4   2 -12  301.28    9.56
   4  -2 -12  310.48    7.43
  -4  -2  12  282.09   13.22
  -4  -2  12  286.90   10.01
  -4   2  12  271.72    8.71
  -4  -2  13  184.85   12.97
  -4  -2  13  184.11    8.92
   4  -2 -13  209.98    7.31
   4   2 -13  190.60    8.97
  -4   2  13  181.97    8.64
  -4  -2  14  467.49   10.20
  -4   2  14  493.41   10.38
   4  -2 -14  551.29    8.66
   4   2 -14  506.78   10.23
  -4  -2  14  496.34   13.89
  -4  -2  15   19.63   12.06
   4   2 -15   22.32    9.12
   4  -2 -15   21.49    7.83
  -4  -2  15   13.98    9.52
  -4   2  15   27.67    9.26
  -4  -2  16  221.20   10.31
  -4  -2  16  223.74   13.54
   4   2 -16  229.19   10.41
   4  -2 -16  247.31    8.93
  -4   2  16  232.50   10.19
   4  -2 -17    0.88   10.02
  -4  -2  17   -5.80   10.58
  -4  -2  17   -1.58   13.45
  -4   2  17    1.22   10.27
   4   2 -17   -0.71   10.60
  -4  -2  18   58.56   11.21
  -4  -2  18   63.75   15.09
  -4   2  18   69.23   11.11
   4  -2 -18   77.64   10.02
   4   2 -18   74.79   11.26
   4  -3  -1  959.02   11.75
   4   3  -1  967.43   13.07
   4   3  -1  899.76    8.36
  -4   3   1  885.61    8.34
  -4  -3   1  896.37    8.21
   4  -3  -1  974.09    8.66
   4  -3  -2  251.52    9.64
   4   3  -2  240.77    5.66
  -4  -3   2  225.24    6.28
   4  -3  -2  242.21    6.15
  -4   3   2  218.65    5.58
   4   3  -2  251.39   11.43
  -4   3   2  228.22   10.19
  -4   3   3  838.43    8.24
   4  -3  -3  997.06   16.94
  -4  -3   3  856.71    8.31
   4   3  -3  919.52    8.72
   4  -3  -3  943.39    8.59
   4  -3  -4  155.21    6.09
  -4   3   4  130.48    6.13
   4   3  -4  140.66    6.20
  -4  -3   4  133.15    6.20
   4  -3  -5  649.55    7.26
   4   3  -5  634.73    7.99
  -4   3   5  593.26    7.64
  -4  -3   5  618.85    7.96
   4  -3  -6    4.17    5.66
  -4   3   6    5.07    5.74
  -4  -3   6    8.01    6.02
   4   3  -6    3.98    5.75
  -4  -3   7  431.19    7.94
   4   3  -7  422.88    7.76
   4  -3  -7  449.71    7.31
  -4   3   7  397.25    6.78
   4  -3  -8  170.92    6.42
  -4  -3   8  159.62    6.95
  -4   3   8  147.66    7.12
   4   3  -8  159.45    6.48
  -4  -3   9  377.99    7.70
   4  -3  -9  390.59    7.14
   4   3  -9  353.14    7.11
  -4   3   9  351.25    7.85
  -4   3  10   46.10    6.83
   4  -3 -10   43.00    6.26
  -4  -3  10   42.94    6.77
   4   3 -10   45.81    6.29
  -4   3  11  238.16    7.92
   4  -3 -11  245.77    6.78
  -4  -3  11  243.67    8.29
   4   3 -11  239.00    7.27
  -4  -3  12   12.26    7.30
  -4   3  12    6.01    7.23
   4   3 -12    6.50    7.00
   4  -3 -12    5.85    6.41
  -4   3  13  108.12    7.73
  -4  -3  13  109.20    8.54
   4   3 -13  103.58    8.54
   4  -3 -13  107.56    6.91
  -4  -3  14  231.85    9.28
   4   3 -14  242.74    9.14
   4  -3 -14  235.71    8.07
  -4   3  14  234.67    9.07
  -4   3  15  217.49    9.63
   4  -3 -15  243.66    8.35
   4   3 -15  229.10    9.55
  -4  -3  15  229.67    9.89
   4   3 -16   13.08    9.80
   4  -3 -16   13.06    8.94
  -4   3  16    7.61    9.24
  -4  -3  16   19.12    9.54
  -4  -3  17  320.97   11.40
   4   3 -17  309.31   11.62
   4  -3 -17  355.28    9.83
  -4   3  17  329.40   10.86
   4   3 -18   43.04   11.24
  -4  -3  18   31.41   23.08
  -4  -3  18   32.57   21.20
  -4  -3  18   30.06   11.16
   4  -3 -18   50.65   10.57
  -4   3  18   31.84   10.73
  -4   4   1  102.90    5.95
   4  -4  -1  108.18    6.01
   4   4  -1  104.78    9.21
  -4  -4   1   97.75    5.66
   4   4  -1   95.63    5.07
   4  -4  -1  110.97    8.04
   4  -4  -2  836.81    8.08
  -4  -4   2  758.27    7.31
   4   4  -2  821.26   15.22
   4   4  -2  769.78    7.90
   4  -4  -2  878.77   12.53
  -4   4   2  722.90    7.80
  -4   4   3   23.86    9.82
   4   4  -3   25.60    5.70
   4  -4  -3   26.22    9.67
  -4   4   3   23.03    5.61
   4  -4  -3   32.20    4.84
  -4  -4   3   25.91    5.73
   4   4  -4  553.91    7.61
  -4   4   4  515.13   19.51
  -4   4   4  516.08    6.73
   4  -4  -4  598.91    7.44
  -4  -4   4  539.07    7.41
   4   4  -5    3.41    5.93
  -4   4   5    4.55    6.00
   4  -4  -5    2.74    5.88
  -4  -4   5   -0.20    6.20
   4   4  -6  498.77    7.54
  -4  -4   6  513.92    7.97
  -4   4   6  494.51    7.38
   4  -4  -6  530.89    7.16
  -4   4   7   37.17    5.85
  -4  -4   7   41.64    5.83
   4   4  -7   36.52    6.06
   4  -4  -7   42.21    5.62
   4   4  -8   58.00    6.00
  -4  -4   8   72.63    6.71
   4  -4  -8   65.31    6.18
  -4   4   8   60.05    6.54
   4  -4  -9   19.75    6.15
   4   4  -9   14.01    6.11
  -4   4   9   12.60    6.66
  -4  -4   9   17.30    6.67
  -4  -4  10   64.85    6.87
   4  -4 -10   64.90    5.88
  -4   4  10   60.32    7.29
   4   4 -10   60.44    6.35
  -4  -4  11   44.83    7.23
   4  -4 -11   49.51    6.35
   4   4 -11   45.22    6.70
  -4   4  11   40.93    7.12
   4   4 -12   40.80    7.23
   4  -4 -12   42.46    6.52
  -4   4  12   44.52    7.66
  -4  -4  12   49.40    8.20
   4  -4 -13   35.69    6.75
  -4   4  13   23.41    8.05
   4   4 -13   32.76    7.67
  -4  -4  13   30.94    7.96
   4   4 -14  141.61    8.40
  -4  -4  14  152.56    9.50
   4  -4 -14  146.88    7.76
  -4   4  14  132.74    8.79
  -4   4  15   15.04    8.64
  -4  -4  15   18.08    8.92
   4  -4 -15   18.23    8.03
   4   4 -15   12.96    8.86
   4   4 -16  312.41   10.46
  -4   4  16  314.39   10.45
   4  -4 -16  358.11    9.39
  -4  -4  16  321.91   11.03
  -4   4  17    8.42   10.37
   4   4 -17   10.38   11.05
   4  -4 -17   19.02    9.90
  -4  -4  17    8.16   11.41
   4   5  -1  151.29    9.65
  -4   5   1  148.77    6.27
  -4  -5   1  141.06    5.34
   4  -5  -1  153.80    5.61
   4  -5  -1  168.03    8.85
   4   5  -1  150.68    5.36
  -4   5   2   32.83    5.16
   4   5  -2   39.47    4.96
  -4  -5   2   35.12    5.59
   4   5  -2   39.59   11.04
   4  -5  -2   46.22    5.21
   4  -5  -2   46.18    8.96
  -4   5   3  354.03   11.53
   4  -5  -3  370.81    6.65
  -4   5   3  323.50    6.65
   4  -5  -3  363.34   10.91
   4   5  -3  348.21    6.06
  -4  -5   3  346.46    6.62
  -4   5   4   52.08    5.80
   4  -5  -4   58.49   11.37
  -4   5   4   59.93   11.64
   4  -5  -4   69.06    5.80
  -4  -5   4   57.90    6.06
   4   5  -4   54.03    5.69
   4   5  -5 1193.51    9.79
   4  -5  -5 1324.14    9.56
  -4   5   5 1099.94    9.07
  -4  -5   5 1194.65    9.57
  -4  -5   6   81.75    6.52
   4  -5  -6   81.12    6.02
   4   5  -6   87.59    6.48
  -4   5   6   74.95    6.16
  -4  -5   7   43.18    6.38
   4  -5  -7   46.91    5.91
  -4   5   7   36.47    5.82
   4   5  -7   46.11    6.04
   4   5  -8    2.45    6.20
  -4  -5   8    7.97    6.92
  -4   5   8    3.51    5.51
   4  -5  -8    4.65    6.06
   4   5  -9  120.44    6.83
  -4  -5   9  122.42    7.11
   4  -5  -9  132.32    6.59
  -4   5   9  112.49    6.57
  -4  -5  10   37.97    7.16
  -4   5  10   20.12    7.14
   4  -5 -10   34.04    6.59
   4   5 -10   26.90    6.71
   4  -5 -11  462.60    7.96
  -4   5  11  403.21    7.93
   4   5 -11  431.47    8.19
  -4  -5  11  458.87    8.39
  -4   5  12   25.87    7.75
  -4  -5  12   15.29    7.68
   4   5 -12   19.62    7.14
   4  -5 -12   23.95    6.91
   4   5 -13  153.01    8.51
   4  -5 -13  173.74    7.86
  -4   5  13  153.48    8.34
  -4  -5  13  169.54    8.84
  -4   5  14    3.07    8.35
   4  -5 -14    5.28    7.48
   4   5 -14    5.39    8.44
  -4  -5  14    0.97    8.90
   4   5 -15  162.54    9.52
   4  -5 -15  184.36    8.91
  -4   5  15  167.40    9.96
  -4  -5  15  181.33    9.81
   4  -5 -16   22.36    9.16
  -4  -5  16   25.17   10.17
   4   5 -16   19.29    9.92
  -4   5  16   17.92    9.71
  -4  -6   1   16.87    9.05
  -4   6   1    2.09    7.23
  -4  -6   1   19.33    5.95
   4  -6  -1   18.78    7.96
   4  -6  -1   12.44    6.13
   4   6  -1   18.87    5.98
  -4   6   1   11.73    6.12
   4   6  -1   12.62    8.91
  -4  -6   2   47.26    6.15
   4  -6  -2   55.04    8.69
   4  -6  -2   49.93    5.65
   4   6  -2   50.77   11.15
   4   6  -2   41.84    5.39
  -4  -6   2   52.01   10.43
  -4   6   2   39.79    6.18
   4   6  -3    2.12   13.83
   4  -6  -3    3.21    8.90
  -4  -6   3   -2.52    5.79
   4   6  -3    3.17    5.91
  -4   6   3    6.85    5.93
   4  -6  -3   -2.60    6.01
  -4   6   4  105.93    6.40
   4   6  -4  102.69    5.58
  -4   6   4  112.56   10.79
  -4  -6   4  106.63    5.63
   4  -6  -4  115.85   10.55
   4  -6  -4  120.19    5.75
  -4  -6   5   86.19    6.63
  -4   6   5   91.32   13.46
   4   6  -5   82.67    6.23
   4  -6  -5   99.87    6.24
  -4   6   5   76.95    6.25
   4  -6  -5   84.31   13.28
   4   6  -6  332.96    7.38
   4  -6  -6  372.69    7.19
  -4  -6   6  348.02    7.60
  -4   6   6  295.75    6.81
  -4   6   7   21.74    5.69
   4   6  -7   23.78    6.42
  -4  -6   7   30.18    6.75
   4  -6  -7   36.42    5.64
   4  -6  -8  126.99    7.00
  -4  -6   8  106.44    7.29
  -4   6   8   93.85    6.35
   4   6  -8   92.67    5.98
  -4   6   9   97.18    7.55
   4  -6  -9  118.92    7.00
   4   6  -9  102.74    7.35
  -4  -6   9  124.60    7.86
  -4   6  10  384.88    8.19
   4   6 -10  376.49    8.32
   4  -6 -10  454.93    8.39
  -4  -6  10  415.88    8.40
  -4  -6  11    4.75    6.80
  -4   6  11    7.34    8.06
   4  -6 -11   -0.35    6.62
   4   6 -11   -3.44    6.97
  -4  -6  12  333.25    8.64
  -4   6  12  260.75    8.80
   4  -6 -12  335.91    8.75
   4   6 -12  283.56    8.39
  -4   6  13    6.71    8.96
  -4  -6  13    6.31    8.51
   4   6 -13    1.40    8.50
   4  -6 -13    3.15    7.78
  -4   6  14  180.98   10.12
  -4  -6  14  205.95    9.76
   4  -6 -14  217.36    8.20
   4   6 -14  210.33    9.51
   4  -7  -1  135.77    7.01
   4  -7  -1  133.53    9.15
  -4  -7   1  118.91    6.11
   4   7  -1  115.36   10.40
   4   7  -1  131.75    7.07
  -4  -7   1  125.35   10.49
  -4   7   1  124.68    6.71
  -4   7   1   12.10    8.36
  -4  -7   2   90.49   11.59
  -4   7   2   75.28    6.86
   4   7  -2   75.59   11.87
   4   7  -2   88.51    6.56
   4  -7  -2   89.66    9.22
  -4  -7   2   88.27    6.53
   4  -7  -2  109.73    6.95
   4   7  -3  186.36   15.04
   4  -7  -3  196.94   10.33
  -4  -7   3  188.67    6.90
   4  -7  -3  211.72    6.48
  -4  -7   3  195.80   14.46
   4   7  -3  176.11    6.15
  -4   7   3  159.87    7.21
  -4   7   4    5.04    5.93
   4   7  -4   -1.94    5.60
   4  -7  -4    2.41   10.31
   4  -7  -4   17.37    5.99
  -4  -7   4   11.15    6.46
  -4   7   4    8.56   10.27
  -4   7   5  264.71    7.40
  -4  -7   5  321.69    6.88
  -4   7   5  314.47   13.80
   4  -7  -5  364.19    7.43
   4  -7  -5  330.12   13.65
   4   7  -5  300.21    7.45
  -4   7   6   17.62   14.89
  -4   7   6   14.43    6.60
   4   7  -6   14.44    6.98
   4  -7  -6   21.50    6.83
  -4  -7   6   17.14    6.30
  -4  -7   7   60.78    6.64
   4   7  -7   51.47    6.41
   4  -7  -7   69.97    6.89
  -4   7   7   51.68    6.84
  -4  -7   8   20.09    7.50
   4  -7  -8   18.13    6.10
   4   7  -8   10.68    7.50
  -4   7   8   12.53    7.16
  -4   7   9  229.10    7.81
  -4  -7   9  282.07    8.51
   4  -7  -9  307.14    7.81
   4   7  -9  251.91    8.51
   4   7 -10    0.62    7.11
  -4   7  10   -5.72    7.73
   4  -7 -10    0.83    7.88
  -4  -7  10    1.13    8.77
  -4   7  11  227.04    8.23
  -4  -7  11  291.69    8.96
   4  -7 -11  333.24    8.98
   4   7 -11  248.72    9.05
   4  -7 -12   33.83    8.36
  -4   7  12   21.84    7.93
   4   7 -12   19.01    8.56
  -4  -7  12   29.46    9.00
   4   7 -13   96.47    8.37
  -4  -7  13  135.88    9.95
   4  -7 -13  141.49    9.20
  -4   7  13  101.90    9.08
   4  -8  -1   64.55    9.73
   4   8  -1   54.07    7.17
  -4   8   1   49.39    9.44
  -4  -8   1   45.40   10.84
   4   8  -1   42.18   10.83
   4  -8  -1   63.90    7.62
  -4   8   1   50.76    7.79
  -4  -8   1   55.21    6.45
   4   8  -2  299.59   13.72
  -4   8   2  279.65    7.25
   4   8  -2  296.87    8.18
  -4  -8   2  298.92   13.24
   4  -8  -2  363.02    8.22
   4  -8  -2  332.21   11.14
  -4   8   2    6.72   10.00
  -4  -8   2  322.25    8.07
  -4   8   3   11.25    7.07
   4  -8  -3   14.93   10.56
  -4  -8   3   11.49    6.52
  -4  -8   3   11.84   13.45
   4   8  -3    5.66    7.07
   4  -8  -3    6.68    7.06
   4   8  -3   10.31   13.96
   4   8  -4  256.52    7.29
   4  -8  -4  331.93    7.33
   4  -8  -4  288.40   12.36
  -4  -8   4  298.73    7.61
  -4   8   4  243.35    7.15
   4  -8  -5   -0.50    6.61
   4  -8  -5    1.03   12.31
  -4   8   5    4.38   12.51
  -4  -8   5    3.78    7.25
  -4   8   5    3.28    7.68
   4   8  -5    4.35    6.45
  -4  -8   6  225.97    7.80
  -4   8   6  206.96   15.17
  -4   8   6  179.61    8.17
   4  -8  -6  249.08    7.25
   4   8  -6  206.36    7.28
   4  -8  -7   20.45    6.88
  -4   8   7   18.19   18.66
  -4   8   7   18.20    7.74
  -4  -8   7   18.65    7.24
   4   8  -7   10.26    6.94
  -4   8   7   20.53   18.56
   4   8  -8   78.76    7.44
  -4   8   8   74.64    7.24
   4  -8  -8  104.84    7.84
  -4  -8   8  101.17    8.80
   4   8  -9    3.16    7.60
  -4   8   9    1.10    8.23
   4  -8  -9   -0.09    7.66
  -4  -8   9    9.46    7.93
  -4   8  10   55.12    8.14
   4  -8 -10   84.11    8.74
  -4  -8  10   80.95    9.02
   4   8 -10   53.26    8.67
   4   9  -1  107.47   13.60
  -4   9   1  117.99   12.00
  -4   9   1  112.07    9.17
  -4  -9   1  127.56   13.27
   4  -9  -1  140.64   11.13
   4   9  -1  124.13    8.31
  -4  -9   1  142.21    8.20
   4  -9  -1  165.89    9.21
  -4   9   2    1.05   11.64
   4  -9  -2   -1.79   11.69
   4   9  -2   -1.80    7.32
  -4   9   2   -2.34    8.83
  -4  -9   2    4.53   13.93
   4  -9  -2    1.97    7.85
  -4  -9   2   11.33    7.24
   4   9  -2    1.90   14.35
  -4   9   3  178.34    9.42
   4  -9  -3  221.24   12.09
   4   9  -3  182.23    8.53
  -4  -9   3  217.16    8.37
  -4  -9   3  214.67   16.48
   4  -9  -3  258.43    9.21
   4   9  -4   20.61    8.01
  -4   9   4   10.60    7.92
  -4  -9   4   21.83    8.33
   4  -9  -4   16.24   12.46
   4  -9  -4   21.36    8.50
   4   9  -5  167.57    8.13
   4  -9  -5  262.49    8.20
  -4   9   5  172.25    8.23
   4  -9  -5  228.80   14.84
  -4   9   5  192.91   15.04
  -4  -9   5  236.00    8.66
  -4  -9   6    7.14    7.74
  -4   9   6   12.53    7.85
  -4   9   6    8.55   16.17
   4   9  -6    8.65    8.61
   4  -9  -6   15.81    8.95
   4   9  -7   45.12    8.98
  -4  -9   7   74.32    9.61
  -4   9   7   57.71   18.96
  -4   9   7   50.19   18.81
   4  -9  -7   73.25    8.71
   3   0  -112242.53   56.07
   3   0  -112161.00   56.15
   3   0  -111967.27   58.00
   3   0  -2    2.57    6.03
  -3   0   2    7.71    6.19
   3   0  -2    0.06    6.06
  -3   0   3  518.56   10.60
   3   0  -3  508.46   10.11
   3   0  -3  507.07    8.88
   3   0  -4   -1.12    7.22
   3   0  -4   -1.78    6.37
  -3   0   4    2.27    7.77
   3   0  -5  999.02   12.86
   3   0  -5  990.01   11.63
  -3   0   5  908.07   12.37
   3   0  -6   -0.29    7.12
   3   0  -6   -2.56    6.19
  -3   0   6   -0.26    6.85
   3   0  -7 1879.93   16.89
  -3   0   7 1884.21   16.50
   3   0  -7 1962.15   14.85
   3   0  -8    3.75    6.54
   3   0  -8    2.36    7.71
  -3   0   8    0.29    6.54
  -3   0   8    1.52    8.02
   3   0  -9 1027.35   11.27
   3   0  -9  940.11   12.01
  -3   0   9 1024.97   12.60
  -3   0   9  845.09   10.51
   3   0 -10   -1.84    6.89
  -3   0  10    2.51    6.78
  -3   0  10    0.14    8.05
   3   0 -10   -3.87    7.07
   3   0 -11  199.22    8.21
  -3   0  11  221.86    8.80
   3   0 -11  233.32    7.33
  -3   0  11  213.70    7.81
  -3   0  12   -2.80    8.33
  -3   0  12    5.41    7.32
   3   0 -12   -0.49    6.80
   3   0 -12    0.37    7.89
   3   0 -13    5.30    7.90
  -3   0  13    7.65    8.22
   3   0 -13   12.74    7.42
  -3   0  13    5.45    7.99
  -3   0  14   -1.87    8.44
  -3   0  14    2.29    8.87
   3   0 -14    2.23    8.18
   3   0 -14    5.06    7.79
   3   0 -15 1375.14   12.82
  -3   0  15 1324.62   15.26
  -3   0  15 1312.48   14.02
   3   0 -15 1254.88   13.68
  -3   0  16    1.92    8.47
   3   0 -16   -0.77    8.45
  -3   0  16    4.41    9.60
   3   0 -16    2.19    9.86
   3   0 -17  286.20   10.03
  -3   0  17  279.29   11.07
  -3   0  17  302.28   10.52
   3   0 -17  274.54   10.56
  -3   0  18   -0.84    9.65
  -3   0  18    1.47   11.35
   3   0 -18    2.99   10.63
  -3   0  19   94.44   10.66
  -3   0  19   86.23   12.90
   3   0 -19   88.27   12.48
  -3   1   1  177.75    6.75
   3   1  -1  180.49    8.45
   3   1  -1  182.15    6.45
  -3  -1   1  185.03    6.85
   3  -1  -1  182.67    6.67
   3  -1  -1  179.37    8.74
   3   1  -2 1105.74   10.73
   3  -1  -2 1074.63   15.60
   3  -1  -2 1091.19   15.78
   3  -1  -2 1109.84   10.95
  -3   1   2 1065.37   10.54
   3   1  -2 1085.27   15.12
  -3  -1   2 1079.63   11.19
   3   1  -3  101.08    5.74
   3  -1  -3  102.49    6.14
   3   1  -3  100.12    9.08
   3  -1  -3   99.12   11.27
  -3   1   3   99.00    5.83
   3  -1  -3  101.41   10.57
  -3  -1   3   96.60    6.56
   3  -1  -4 1968.66   26.85
  -3  -1   4 1725.73   13.16
  -3   1   4 1699.92   12.49
   3  -1  -4 1865.78   14.08
   3   1  -4 1910.28   19.99
   3  -1  -4 1759.89   27.59
   3   1  -4 1826.40   14.50
  -3  -1   5  124.12    9.50
   3   1  -5  139.04    9.85
  -3  -1   5  128.67    6.70
  -3   1   5  123.43    6.53
   3  -1  -5  134.26    6.43
   3   1  -5  128.79    6.81
  -3  -1   6 1138.07   11.82
   3  -1  -6 1209.72   10.57
   3   1  -6 1230.76   15.88
   3   1  -6 1198.58   11.77
   3  -1  -6 1176.37   23.51
  -3   1   6 1110.34   10.78
  -3   1   6 1167.34   23.33
  -3  -1   6 1095.12   14.51
   3  -1  -7  210.24    7.17
   3   1  -7  206.46    9.43
  -3   1   7  191.33   12.29
  -3  -1   7  204.13    7.77
  -3   1   7  193.61    7.32
  -3  -1   7  201.54    9.15
   3   1  -7  201.55    7.71
   3  -1  -7  197.37   13.54
  -3   1   8  727.23   14.17
   3  -1  -8  690.11   14.74
  -3   1   8  720.33    9.66
   3   1  -8  727.19   11.79
   3   1  -8  720.68    9.66
   3  -1  -8  777.10    8.77
  -3  -1   8  720.34   10.07
   3   1  -9    1.38    6.57
  -3   1   9    2.30    9.35
  -3   1   9    7.61    6.87
   3  -1  -9    3.09    9.30
  -3  -1   9   -1.71    7.34
   3   1  -9    3.56    7.28
   3  -1  -9    0.28    5.70
  -3  -1  10 1683.62   13.90
  -3   1  10 1722.69   18.57
   3  -1 -10 1608.76   17.90
   3  -1 -10 1777.86   12.36
  -3   1  10 1694.42   13.09
   3   1 -10 1713.26   13.29
   3   1 -10 1652.06   15.13
   3  -1 -11    5.03    9.51
  -3   1  11    2.92    9.82
  -3  -1  11    5.52    7.26
   3   1 -11    4.35    7.45
   3   1 -11    6.51    6.56
   3  -1 -11    3.30    5.90
  -3   1  11    9.74    6.95
  -3   1  12  276.33    7.82
   3   1 -12  264.29    8.90
   3   1 -12  273.75    7.98
  -3  -1  12  291.89    8.24
  -3   1  12  267.65   11.11
   3  -1 -12  290.54    7.84
   3  -1 -12  261.90   10.94
  -3   1  13   44.27    7.29
   3   1 -13   46.66    8.31
   3  -1 -13   52.86    7.29
  -3  -1  13   54.61    7.97
   3  -1 -13   50.47    9.49
   3   1 -13   53.72    7.83
  -3   1  13   52.75    9.46
  -3   1  14  544.44   10.00
  -3  -1  14   -1.80    8.04
   3  -1 -14  523.57   11.96
  -3  -1  14  579.94   10.31
   3   1 -14  534.47    9.83
  -3   1  14  515.15   11.70
   3  -1 -14  594.30    8.85
  -3   1  15  107.16   10.31
   3  -1 -15  101.15   10.27
  -3  -1  15  111.01    8.68
  -3  -1  15   -0.23    8.82
  -3   1  15  107.39    8.68
   3  -1 -15  113.38    8.30
   3   1 -15   98.43    9.21
   3  -1 -16  416.26   12.34
   3   1 -16  401.41   10.19
  -3   1  16  428.07   10.06
  -3  -1  16  432.80   10.46
  -3  -1  16   -5.05    9.51
  -3   1  16  394.20   12.03
   3  -1 -16  459.31    9.14
  -3  -1  17   -0.02    9.75
  -3   1  17    1.03   11.65
  -3  -1  17    3.01    9.47
  -3   1  17    4.45    9.25
   3   1 -17    4.36    9.24
   3  -1 -17    1.80    8.40
   3  -1 -17   -4.40   11.15
   3  -1 -18  226.43   13.12
  -3   1  18  246.80    9.86
  -3  -1  18  142.24   10.63
   3   1 -18  244.93   11.01
  -3   1  18  228.17   13.41
  -3  -1  18  262.49   11.31
   3  -1 -18  268.44   10.25
   3  -1 -19   31.40   10.63
  -3  -1  19   30.06   10.97
  -3   1  19   36.25   12.96
   3   1 -19   27.88   11.41
  -3   1  19   34.12   10.58
   3  -1 -19   33.43   13.19
  -3  -1  19   38.99   10.96
  -3   2   1  860.97    9.08
   3  -2  -1  915.28    9.32
  -3  -2   1  857.00    8.67
   3   2  -1  883.45    9.03
   3  -2  -1  927.56   12.58
   3   2  -1  894.24   13.40
  -3  -2   2  102.48    5.70
   3   2  -2  111.17   10.46
   3   2  -2  104.60    5.81
   3  -2  -2  111.26    5.30
   3  -2  -2  108.50    9.19
  -3   2   2  107.99   10.51
  -3   2   2  100.91    5.32
  -3  -2   3  379.28    6.79
   3  -2  -3  427.75   18.31
  -3   2   3  381.68    6.92
   3   2  -3  393.82    6.88
   3  -2  -3  423.80    7.09
  -3  -2   4   77.44    5.60
  -3   2   4   77.22    5.49
   3  -2  -4   88.03    5.54
   3   2  -4   83.82    5.60
   3   2  -5  780.06    8.90
  -3   2   5  713.28    8.44
  -3  -2   5  753.82    8.97
   3  -2  -5  792.01    8.55
   3   2  -6  642.65    8.22
  -3  -2   6  643.87    8.41
  -3   2   6  624.07    8.05
   3  -2  -6  665.36    7.98
   3   2  -7 1912.62   12.60
  -3   2   7 1810.54   12.84
  -3  -2   7 1929.71   13.71
   3  -2  -7 1971.54   12.28
  -3  -2   8   65.01   10.98
   3   2  -8   61.42    6.68
  -3   2   8   66.96    6.14
  -3  -2   8   69.58    6.92
   3  -2  -8   71.41    5.78
  -3  -2   9 1314.74   17.54
  -3   2   9 1213.72   10.73
   3   2  -9 1262.49   10.85
  -3  -2   9 1270.31   11.60
   3  -2  -9 1369.06   10.12
  -3   2  10   68.32   16.88
   3   2 -10   67.96    6.27
  -3  -2  10   64.70   10.95
  -3  -2  10   68.21    7.11
  -3   2  10   60.20   16.09
   3  -2 -10   68.10    5.97
  -3   2  10   67.14    6.44
   3  -2 -11 1143.29    9.77
   3   2 -11 1107.64   10.47
  -3  -2  11 1040.25   15.38
  -3   2  11 1073.21   10.53
  -3  -2  11 1092.07   11.03
  -3   2  11 1084.94   19.73
   3   2 -12   10.30    6.46
  -3   2  12    5.65    6.73
  -3  -2  12    4.45    7.21
  -3   2  12    7.62   11.59
  -3  -2  12    8.81    9.76
   3  -2 -12    2.09    6.17
   3   2 -13  815.96   10.49
  -3   2  13  690.93   15.05
  -3  -2  13  833.32   10.64
  -3   2  13  812.09    9.63
   3  -2 -13  864.20    8.91
  -3   2  14    3.60   11.81
   3   2 -14   -1.00    8.16
  -3  -2  14    5.44    7.76
   3  -2 -14    6.46    6.78
  -3   2  14   -2.03    7.25
   3   2 -15  651.91   10.28
  -3  -2  15  697.96   10.46
  -3   2  15  549.61   14.33
   3  -2 -15  717.66    9.92
  -3   2  15  661.72   10.08
   3   2 -16    1.88    9.16
   3  -2 -16    0.16    7.83
  -3   2  16    3.40   11.72
  -3  -2  16    0.07    9.01
  -3   2  16    6.46    8.19
  -3  -2  17  205.80   10.19
   3  -2 -17  224.65    8.84
  -3   2  17  183.42   13.17
   3   2 -17  200.11    9.26
  -3   2  17  206.42    9.18
  -3   2  18   52.28   14.00
  -3   2  18   58.57   10.17
   3  -2 -18   52.80    9.44
  -3  -2  18   59.76   10.03
   3   2 -18   40.80   10.69
   3   2 -19   82.04   11.87
  -3   2  19   78.38   16.22
  -3   2  19   76.07   15.89
   3  -2 -19   99.15   10.63
  -3   2  19   88.18   10.18
  -3  -2  19   96.77   11.68
   3   3  -1  545.74    7.28
   3  -3  -1  552.08    9.77
  -3  -3   1  537.17    7.20
   3   3  -1  596.73   11.89
  -3   3   1  507.94    6.74
   3  -3  -1  575.99    7.05
   3  -3  -2 1086.28    9.14
   3   3  -2 1058.22    9.04
   3   3  -2 1132.45   18.07
  -3   3   2 1014.15    8.79
   3  -3  -2 1144.67   14.41
  -3  -3   2  991.08    8.63
   3  -3  -3  138.09    5.61
   3   3  -3  130.65    5.48
   3  -3  -3  139.10   10.83
  -3   3   3  122.20    5.56
  -3   3   3  131.52   11.00
  -3  -3   3  124.67    5.47
  -3   3   4  857.55    7.79
   3   3  -4  920.28    8.24
  -3  -3   4  899.55    8.32
   3  -3  -4  958.80    8.59
  -3   3   5   25.08    4.86
  -3  -3   5   32.58    5.36
   3   3  -5   26.31    5.21
   3  -3  -5   32.98    4.94
   3   3  -6  892.04    8.68
   3  -3  -6  935.11    8.01
  -3  -3   6  914.47    8.71
  -3   3   6  828.80    7.78
   3   3  -7   -2.01    5.38
   3  -3  -7    2.31    5.30
  -3  -3   7    7.29    5.73
  -3   3   7    2.69    5.33
  -3   3   8  867.26    8.64
  -3  -3   8  933.19    9.38
   3  -3  -8  971.38    8.64
   3   3  -8  929.88    8.91
  -3   3   9   77.41    6.13
  -3  -3   9   82.01    6.28
   3  -3  -9   85.90    6.09
   3   3  -9   80.20    5.96
   3  -3 -10 1013.92    8.78
  -3   3  10  914.59    9.19
  -3  -3  10  957.78   22.27
  -3  -3  10  968.65    9.74
  -3  -3  10  991.06   22.96
   3   3 -10  945.17    9.09
  -3  -3  11   99.19   13.31
  -3   3  11   90.68    6.92
   3   3 -11   93.18    6.66
   3  -3 -11  102.62    6.38
  -3  -3  11   96.27    7.27
   3  -3 -12  554.91    7.73
  -3  -3  12  492.84   14.83
   3   3 -12  536.42    8.53
  -3   3  12  508.46    8.30
  -3  -3  12  559.89    8.21
  -3   3  13  104.06    7.33
  -3  -3  13   76.39   12.08
   3  -3 -13  108.13    6.51
  -3  -3  13  106.05    7.03
   3   3 -13  101.59    7.05
   3   3 -14  238.25    8.43
   3  -3 -14  262.85    7.54
  -3  -3  14  193.93   12.62
  -3  -3  14  258.12    8.74
  -3   3  14  208.31   17.59
  -3   3  14  242.45    8.12
  -3   3  14  214.52   16.31
  -3   3  15   15.14   15.92
   3   3 -15   24.02    7.99
  -3   3  15   18.78   14.60
  -3   3  15   16.99    7.51
  -3  -3  15   20.14    8.30
  -3  -3  15   12.34   11.80
   3  -3 -15   22.35    6.99
  -3   3  16  360.84   17.45
   3   3 -16  404.26   10.46
  -3   3  16  394.25    9.47
   3  -3 -16  453.26    8.82
  -3  -3  16  440.57    9.42
  -3  -3  16  348.21   13.34
  -3   3  16  359.32   18.70
  -3   3  17    7.93   16.82
  -3   3  17    8.04   15.70
   3   3 -17    3.11    9.19
  -3  -3  17    9.00    9.57
  -3  -3  17    5.80   12.97
  -3   3  17    8.06    8.94
   3  -3 -17   14.92    8.76
   3  -3 -18  271.01   10.00
  -3  -3  18  247.87   15.38
  -3   3  18  249.32   19.32
   3   3 -18  247.99   11.49
  -3   3  18  259.37   10.27
  -3  -3  18  267.85   11.01
  -3   3  18  216.97   18.37
   3  -4  -1 2302.65   12.23
  -3  -4   1 2078.27   11.39
   3   4  -1 2314.47   18.08
   3  -4  -1 2379.39   16.83
  -3   4   1 2071.89   11.92
   3   4  -1 2198.73   11.89
  -3  -4   1 2275.66   20.70
   3  -4  -2   20.74    8.18
  -3   4   2   19.22    4.76
  -3  -4   2   20.12    8.05
   3  -4  -2   18.43    4.74
   3   4  -2   24.27    4.54
   3   4  -2   21.85    8.65
  -3  -4   2   22.59    5.24
  -3   4   3  750.76    7.70
   3   4  -3  804.21   18.26
  -3  -4   3  784.07    7.78
   3   4  -3  782.90    7.50
   3  -4  -3  815.09   12.56
   3  -4  -3  848.35    8.14
  -3   4   3  805.76   12.85
  -3  -4   4    4.68    5.07
   3  -4  -4    3.71    9.11
  -3   4   4    3.40    8.94
   3   4  -4    3.24    5.07
   3  -4  -4    3.12    5.23
  -3   4   4    1.12    5.03
   3   4  -5 1495.63   10.46
  -3  -4   5 1534.57   10.48
  -3   4   5 1385.18    9.47
  -3   4   5 1549.35   23.07
   3  -4  -5 1611.33   10.49
   3  -4  -6   17.68    5.21
  -3  -4   6   11.51    5.70
   3   4  -6   12.07    5.50
  -3   4   6   11.02    4.59
   3   4  -7  445.05    7.30
  -3   4   7  421.56    6.80
   3  -4  -7  482.29    6.41
  -3  -4   7  469.02    7.42
   3   4  -8    0.91    5.13
  -3  -4   8    3.11    5.89
   3  -4  -8    6.81    5.47
  -3   4   8    3.81    5.48
  -3   4   9  474.47    7.43
  -3  -4   9  525.44    7.23
   3  -4  -9  563.93    7.35
   3   4  -9  514.93    7.59
   3   4 -10    7.65    6.21
   3  -4 -10   17.82    5.75
  -3   4  10   16.62    5.54
  -3  -4  10   14.32    6.39
   3  -4 -11  275.11    6.85
  -3   4  11  237.65    7.26
   3   4 -11  251.45    7.15
  -3  -4  11  271.49    7.27
   3   4 -12    1.19    6.56
   3  -4 -12   -1.44    6.33
  -3   4  12   -1.38    6.81
  -3  -4  12    3.40    6.70
   3   4 -13  220.90    7.65
   3  -4 -13  219.80    7.37
  -3   4  13  220.57    7.95
  -3  -4  13  229.83    7.69
  -3   4  14   19.72    7.32
  -3  -4  14   16.50   16.28
   3   4 -14   13.85    7.64
  -3  -4  14   17.94    7.43
  -3  -4  14   16.19   16.11
   3  -4 -14   21.75    6.99
  -3  -4  15  386.24   18.35
  -3   4  15  356.45    8.96
  -3  -4  15  392.08    9.09
   3  -4 -15  387.65    7.97
  -3  -4  15  371.81   18.25
   3   4 -15  362.74    9.22
  -3  -4  16    8.90   16.17
   3   4 -16    8.45    8.72
   3  -4 -16    4.06    7.88
  -3   4  16    0.35    8.02
  -3  -4  16    5.48    8.44
  -3  -4  16    6.25   16.35
  -3  -4  17  119.56   16.96
  -3  -4  17  125.36    9.66
   3  -4 -17  127.26    8.98
  -3   4  17  105.66    9.02
  -3  -4  17  114.28   17.17
   3   4 -17   96.59   10.11
  -3  -4  18    3.56   17.70
  -3   4  18   -0.16    9.87
  -3  -4  18    5.97   10.62
   3   4 -18    3.02   10.45
  -3  -4  18    4.74   17.51
   3  -4 -18    6.20    9.48
  -3   5   1    0.44    5.73
   3  -5  -1    2.44    5.75
  -3  -5   1    8.63    5.29
  -3   5   1   12.35    6.35
   3   5  -1    5.47    5.31
   3  -5  -1    3.50    6.66
   3   5  -1    4.26    7.12
  -3  -5   1    8.06    7.68
   3  -5  -2  768.00   10.57
  -3  -5   2  763.76   12.59
   3   5  -2  679.99   11.92
   3  -5  -2  762.07    7.32
  -3   5   2  673.47    7.60
  -3  -5   2  720.36    7.75
   3   5  -2  715.27    7.33
  -3   5   3   13.58    5.62
   3   5  -3   14.12    5.64
  -3  -5   3   14.55    9.84
   3  -5  -3    9.40    5.73
   3  -5  -3   14.76    7.73
   3   5  -3   13.34   10.27
  -3  -5   3   19.99    4.90
   3   5  -4 1873.04   11.37
   3  -5  -4 1846.79   16.60
  -3   5   4 1856.37   18.25
  -3  -5   4 1831.11   10.99
  -3   5   4 1671.00   10.51
   3  -5  -4 1987.55   11.43
  -3  -5   4 1979.98   27.34
  -3   5   5   53.69   10.61
  -3   5   5   46.21    4.94
  -3  -5   5   55.49    5.58
   3  -5  -5   57.78   10.56
   3  -5  -5   56.22    5.04
   3   5  -5   48.29    5.05
  -3   5   6  776.85    7.62
   3   5  -6  838.55    8.12
  -3   5   6  876.25   16.66
  -3  -5   6  838.77    7.63
   3  -5  -6  893.67    7.57
   3   5  -7  104.03    5.89
  -3   5   7  100.77   14.60
   3  -5  -7  111.31    5.55
  -3   5   7   98.98    5.51
  -3  -5   7  107.52    6.05
  -3   5   7  107.92   14.42
   3  -5  -8   31.30    5.51
   3   5  -8   22.27    6.03
  -3  -5   8   17.90    6.29
  -3   5   8   17.68    5.69
  -3  -5   9   23.98    6.46
   3   5  -9   18.15    5.98
   3  -5  -9   32.72    5.07
  -3   5   9   22.85    5.92
  -3   5  10  892.25    8.40
   3  -5 -10 1057.28    8.49
  -3  -5  10  981.63    8.96
   3   5 -10  944.67    9.08
  -3  -5  11    2.42    6.76
  -3   5  11    8.47    6.79
   3   5 -11    7.80    6.78
   3  -5 -11   10.82    6.44
   3  -5 -12  744.33    7.90
  -3   5  12  643.70    8.85
  -3  -5  12  740.47    9.35
   3   5 -12  672.81    9.06
  -3   5  13    0.36    7.53
   3   5 -13    6.39    7.26
   3  -5 -13   -5.40    7.01
  -3  -5  13   -9.84    6.97
  -3   5  14  117.70    7.37
  -3  -5  14  139.21    8.00
   3   5 -14  114.41    8.00
   3  -5 -14  133.28    7.47
  -3  -5  15   14.05    8.30
   3  -5 -15   16.03    7.02
  -3   5  15    7.00    8.67
   3   5 -15    4.65    8.48
   3   5 -16  173.61    9.64
   3  -5 -16  186.01    8.42
  -3  -5  16  193.13    9.41
  -3   5  16  172.59    9.47
  -3   5  17   14.32    9.43
  -3  -5  17   11.22    9.76
   3   5 -17    4.39   10.10
   3  -5 -17   16.64    9.30
  -3  -6   1  449.90    7.04
  -3   6   1  409.28    6.88
   3   6  -1  432.77   10.25
   3  -6  -1  483.71    6.51
  -3   6   1  440.79    8.73
   3   6  -1  447.50    6.97
   3  -6  -1  479.87    8.68
  -3  -6   1  462.21   10.42
   3  -6  -2   39.39    7.44
   3   6  -2   30.02    9.64
   3   6  -2   33.15    5.20
  -3  -6   2   36.64    9.25
  -3   6   2   25.35    5.73
  -3   6   2   -5.95    6.71
   3  -6  -2   42.67    5.64
  -3  -6   2   29.05    5.69
  -3   6   3  184.70    6.24
   3   6  -3  199.97    6.35
  -3  -6   3  188.46    5.55
   3   6  -3  194.54   11.47
   3  -6  -3  208.77    6.47
  -3  -6   3  201.68   11.02
   3  -6  -3  192.05    9.20
   3  -6  -4   47.74    8.84
   3   6  -4   38.26    5.74
  -3   6   4   40.06    5.24
  -3  -6   4   49.64   11.06
  -3  -6   4   49.76    5.74
   3  -6  -4   57.40    5.89
  -3  -6   5 1272.07   22.21
   3  -6  -5 1258.06   14.81
   3   6  -5 1145.86    8.83
   3  -6  -5 1310.21    9.05
  -3  -6   5 1237.06    9.27
  -3   6   5 1114.31   14.95
  -3   6   5 1072.16    8.92
   3   6  -6   73.15    5.91
   3  -6  -6   78.26    5.89
  -3   6   6   62.00    5.65
  -3  -6   6   67.54    5.76
  -3   6   6   64.08   10.45
   3   6  -7  273.65    6.78
  -3   6   7  239.21    6.47
  -3   6   7  271.61   13.12
  -3   6   7  235.65   12.56
   3  -6  -7  302.48    6.55
  -3  -6   7  294.86    6.23
  -3   6   8    0.80   13.00
  -3  -6   8    5.79    6.03
  -3   6   8    1.72   13.78
  -3   6   8    1.22    6.04
   3  -6  -8    2.11    5.30
   3   6  -8    3.96    5.85
  -3   6   9  683.13    8.16
  -3   6   9  641.10   20.96
  -3   6   9  814.70   22.85
  -3  -6   9  814.16    8.91
   3   6  -9  748.81    8.41
   3  -6  -9  857.14    8.44
   3  -6 -10   27.82    6.29
  -3   6  10   19.37    5.82
  -3  -6  10   17.84    5.99
   3   6 -10   18.51    6.69
  -3   6  11  485.52    7.50
  -3  -6  11  533.06    8.43
   3  -6 -11  576.48    7.48
   3   6 -11  514.71    7.85
  -3  -6  12    8.85    7.47
   3  -6 -12   20.21    7.29
   3   6 -12   15.57    7.56
  -3   6  12   15.57    7.30
   3   6 -13  332.35    8.40
  -3   6  13  314.51    8.01
  -3  -6  13  366.81    7.86
   3  -6 -13  388.79    8.76
   3   6 -14    2.96    8.34
  -3  -6  14    5.95    8.35
  -3   6  14   14.65    8.12
   3  -6 -14    9.45    7.69
  -3  -6  15  430.25    9.73
   3   6 -15  358.54   10.15
  -3   6  15  365.04    9.86
   3  -6 -15  431.67    9.39
  -3  -7   1   47.16    8.46
  -3  -7   1   46.91    6.39
  -3   7   1   56.20    6.50
  -3   7   1   53.89    8.42
   3  -7  -1   54.76    5.53
   3  -7  -1   53.63    8.51
   3   7  -1   45.61    8.20
   3   7  -1   51.97    6.48
   3  -7  -2  643.67    7.94
   3   7  -2  566.31    7.70
  -3   7   2  521.16    7.59
  -3  -7   2  568.63    7.49
  -3   7   2  552.79   10.16
  -3  -7   2  516.05   11.18
   3   7  -2  541.30   11.27
   3  -7  -2  598.30    9.91
   3   7  -3   67.78   10.25
  -3  -7   3   62.63    9.88
  -3   7   3   -1.59    7.95
   3  -7  -3   80.56    6.37
  -3  -7   3   70.18    5.90
   3  -7  -3   76.51    8.43
  -3   7   3   64.20    6.23
   3   7  -3   78.80    6.02
   3  -7  -4  606.49   10.60
  -3  -7   4  508.59   13.64
  -3   7   4  517.33    7.81
   3  -7  -4  645.80    7.44
   3   7  -4  577.75   13.99
  -3  -7   4  592.45    7.00
   3   7  -4  571.96    7.18
   3   7  -5  125.33    6.56
   3  -7  -5  120.49    9.86
  -3   7   5  106.09    5.80
  -3  -7   5  125.27    6.24
   3  -7  -5  130.48    6.39
  -3  -7   5  109.34   13.19
   3   7  -6  369.97    6.99
  -3   7   6  336.62    7.35
  -3   7   6  331.18   11.85
   3  -7  -6  455.98    7.54
  -3  -7   6  394.82    7.16
  -3  -7   6  368.84   17.79
   3  -7  -6  406.37   12.28
   3   7  -7   31.85    5.61
  -3  -7   7   27.73    6.43
  -3   7   7   24.70   11.31
  -3   7   7   29.92    6.49
   3  -7  -7   31.80    5.81
   3  -7  -8  193.88    6.23
  -3   7   8  168.77    6.90
  -3  -7   8  185.94    6.30
  -3   7   8  160.85   13.06
  -3   7   8  182.48   13.81
   3   7  -8  183.44    6.86
  -3   7   9   10.33   14.88
  -3   7   9   10.89   14.06
   3   7  -9   12.08    7.05
  -3   7   9   10.72    5.96
   3  -7  -9    8.19    6.51
  -3  -7   9   12.96    7.29
  -3   7  10  385.51   21.81
  -3   7  10  310.00   19.98
  -3   7  10  300.73    7.69
  -3  -7  10  379.75    7.62
   3   7 -10  343.44    8.03
   3  -7 -10  403.30    7.80
  -3   7  11   30.36    6.47
  -3  -7  11   46.07    7.79
   3  -7 -11   39.27    7.37
   3   7 -11   46.36    7.01
   3  -7 -12  369.44    8.74
  -3   7  12  280.30    7.96
   3   7 -12  296.34    8.88
  -3  -7  12  347.79    8.95
  -3   7  13   31.00    8.51
   3  -7 -13   39.09    8.75
  -3  -7  13   46.74    8.58
   3   7 -13   31.82    8.96
  -3  -7  14  105.70    9.50
   3   7 -14   78.96    9.42
   3  -7 -14  118.79    9.57
  -3   7  14   72.96    9.82
   3   8  -1  417.27    8.04
  -3   8   1  430.97    9.38
   3  -8  -1  486.58   10.08
  -3   8   1  403.76    8.39
   3  -8  -1  490.78    8.33
  -3  -8   1  415.54   11.34
  -3  -8   1  434.56    7.07
   3   8  -1  401.10   11.43
  -3  -8   2    2.94    6.49
   3   8  -2    7.57   10.27
   3  -8  -2    6.08    6.44
  -3   8   2   12.39    7.63
   3   8  -2    2.58    5.87
  -3  -8   2    8.19    9.84
  -3   8   2    5.66    9.12
   3  -8  -2   11.81    8.75
   3  -8  -3  510.18   10.97
  -3   8   3  435.70    8.59
   3   8  -3  443.13    7.39
   3   8  -3  458.74   12.68
  -3   8   3  397.01   10.53
  -3  -8   3  419.30   11.92
  -3  -8   3  460.54    7.60
   3  -8  -3  530.39    7.60
   3   8  -4   -2.92    5.78
   3  -8  -4    2.38    6.12
   3  -8  -4   -1.90    9.82
  -3   8   4   -0.02    6.23
  -3   8   4    1.14    9.99
  -3  -8   4    6.93    6.67
  -3  -8   4   -1.95   10.68
   3   8  -5  401.47    7.10
  -3   8   5  363.66    8.02
  -3  -8   5  376.85   14.63
  -3  -8   5  416.58    7.39
   3  -8  -5  486.94    7.25
   3  -8  -5  439.95   11.50
   3   8  -6   35.48    6.19
  -3   8   6   31.31    7.19
   3  -8  -6   47.74    6.94
  -3  -8   6   43.60   14.99
  -3  -8   6   44.58    6.16
   3  -8  -6   44.23   11.01
   3   8  -7  141.98    7.18
  -3   8   7  129.45    7.50
   3  -8  -7  185.53    7.34
  -3  -8   7  167.08    7.36
  -3   8   7  153.29   13.09
  -3   8   8    0.82    7.23
  -3   8   8   -0.12   12.91
   3   8  -8    6.64    7.05
   3  -8  -8    6.44    7.29
  -3  -8   8   -5.90    7.13
  -3   8   8    4.12   12.67
  -3   8   9   50.10    6.63
  -3   8   9   53.57   15.96
  -3   8   9   49.98   14.59
   3  -8  -9   67.77    7.62
  -3  -8   9   63.56    7.60
   3   8  -9   59.65    7.51
  -3   8  10    0.24   16.92
  -3   8  10    2.02    7.62
  -3   8  10    5.86   17.93
   3  -8 -10   -1.70    8.17
  -3  -8  10    3.18    7.49
   3   8 -10    1.22    8.07
  -3   8  11   83.68    8.45
  -3  -8  11  120.46    8.05
   3  -8 -11  131.99    8.13
   3   8 -11   84.52    8.78
  -3   8  12    0.61    8.64
   3   8 -12   -4.22    9.43
  -3  -8  12    5.65    8.46
   3  -8 -12    6.56    7.43
   3  -9  -1   13.77    7.82
  -3   9   1   15.55    8.99
   3   9  -1   11.63   10.65
  -3  -9   1    9.40   10.70
  -3   9   1   11.98    9.86
   3  -9  -1   13.98    9.61
   3   9  -1   10.39    7.90
  -3  -9   1   15.31    7.80
   3   9  -2  155.52   11.94
  -3  -9   2  175.62    7.93
   3  -9  -2  189.70   10.55
   3   9  -2  169.70    7.95
  -3   9   2  178.57   10.47
  -3   9   2  162.72    9.23
   3  -9  -2  210.30    8.25
  -3  -9   2  190.63   11.75
   3   9  -3    5.61    7.48
   3  -9  -3   10.96    8.46
  -3   9   3    9.37   11.16
   3  -9  -3   15.48   11.16
  -3   9   3   11.82    7.66
  -3  -9   3    7.00    6.67
  -3  -9   3    7.36   11.84
   3   9  -3    4.81   12.74
   3   9  -4  343.74    7.77
  -3   9   4  348.27    9.82
  -3  -9   4  405.76   14.65
   3  -9  -4  452.24    8.41
  -3   9   4   -2.49   11.06
   3  -9  -4  399.60   12.01
  -3  -9   4  408.30    8.27
   3   9  -5    8.93    7.89
  -3   9   5   12.97    8.73
   3  -9  -5   13.92    8.36
  -3  -9   5   15.02    7.54
  -3  -9   5   15.97   13.25
   3  -9  -5   17.95   11.09
   3   9  -6  150.77    7.46
  -3   9   6  148.13    9.61
   3  -9  -6  205.85    8.81
  -3  -9   6  175.12   16.98
  -3  -9   6  180.18    7.34
   3  -9  -6  187.01   12.77
  -3   9   7   14.97    8.76
  -3   9   7    7.59   13.92
  -3  -9   7   18.93    7.78
   3  -9  -7   17.13    7.47
   3   9  -7    9.93    7.12
  -3  -9   8   73.29    8.23
  -3   9   8   43.01    7.79
  -3   9   8   58.18   14.94
   3  -9  -8   66.97    8.78
  -3   9   8   52.96   15.73
   3   9  -8   36.11    8.62
  -3   9   9   24.21   16.01
  -3   9   9   21.31    8.85
  -3   9   9   24.64   17.49
  -3  10   1  196.37   10.06
   3  10  -1  178.03   10.18
  -3 -10   1  239.54   13.11
   3 -10  -1  249.95    9.16
   3 -10  -1  239.93   11.92
   3  10  -1  163.41   13.78
  -3 -10   1  242.51    9.21
  -3  10   1  198.63   12.54
  -3  10   2   10.19    9.93
   3  10  -2    7.09   13.28
   3 -10  -2    6.96    9.50
   3 -10  -2    2.32   12.18
  -3  10   2    3.39   12.08
  -3 -10   2    2.83    9.93
  -3 -10   2    8.91   13.05
   3  10  -3   22.26    9.37
  -3  10   3   18.16   12.26
   2   0  -1    0.27    6.76
   2   0  -1   -0.96    6.50
   2   0  -2   37.92    6.32
   2   0  -2   39.41    6.79
  -2   0   2   39.37    7.48
  -2   0   3    1.38    6.22
   2   0  -3    1.54    6.62
   2   0  -3    1.43    6.09
   2   0  -4   77.15    7.48
   2   0  -4   75.69    6.06
  -2   0   4   71.45    7.69
   2   0  -5    0.71    5.87
  -2   0   5    1.02    7.44
   2   0  -5   -1.61    6.49
   2   0  -6  813.85   10.19
   2   0  -6  778.64   11.51
  -2   0   6  662.64    9.88
  -2   0   6  802.32   11.76
  -2   0   7    0.72    6.83
  -2   0   7    3.68    6.31
   2   0  -7   -0.35    5.99
   2   0  -7   -1.95    6.83
  -2   0   8  515.17    9.58
   2   0  -8  484.83    9.34
  -2   0   8  498.81    9.09
   2   0  -8  507.13    8.71
  -2   0   9   -1.37    6.49
  -2   0   9    2.96    6.92
   2   0  -9    0.09    7.09
   2   0  -9    5.31    6.53
   2   0 -10  372.80    7.99
  -2   0  10  376.99    8.16
  -2   0  10  367.15    8.46
   2   0 -10  346.89    8.64
  -2   0  11   -3.27    6.17
  -2   0  11    0.83    6.63
   2   0 -11   -0.97    6.25
   2   0 -11    1.51    6.34
   2   0 -12  222.95    6.78
  -2   0  12  226.03    7.52
   2   0 -12  201.62    7.74
  -2   0  12  230.06    7.33
  -2   0  13    5.16    6.68
   2   0 -13   -2.02    6.21
  -2   0  13    1.89    6.85
   2   0 -13   -0.41    7.20
  -2   0  14  448.90    9.04
  -2   0  14  450.41    9.28
   2   0 -14  434.95    8.64
   2   0 -14  407.29    9.60
  -2   0  15   -4.06    7.87
   2   0 -15   -0.47    7.98
  -2   0  15   -2.36    7.41
   2   0 -15    3.25    7.76
  -2   0  16  505.49   10.58
   2   0 -16  435.67    9.67
   2   0 -16  460.62    8.70
  -2   0  16  465.16    8.98
  -2   0  17    3.52    8.09
  -2   0  17   -0.77    8.79
   2   0 -17    3.78    9.04
  -2   0  18   31.46    8.28
   2   0 -18   28.97    9.54
  -2   0  18   33.17    9.54
  -2   0  19   -0.06   10.78
  -2   0  19   -2.35    8.87
   2   0 -19   -0.42   10.53
  -2   0  20  149.28   12.16
   2   0 -20  110.48   11.52
  -2   0  20  117.41   10.73
   2  -1  -1 1036.51   15.86
  -2   1   1  973.49   11.22
   2   1  -1 1000.41   11.23
   2  -1  -1 1033.05   11.30
  -2  -1   1 1031.39   11.50
   2  -1  -2  564.41   17.31
  -2   1   2  529.79    8.60
   2  -1  -2  561.67    8.79
   2  -1  -2  547.55   17.70
   2   1  -2  558.57    9.31
   2   1  -2  546.37   15.79
  -2  -1   2  548.24    9.21
  -2  -1   3  533.39   18.13
   2   1  -3  535.76    8.85
  -2   1   3  502.72    8.02
   2   1  -3  559.42   16.95
   2  -1  -3  541.68    8.29
  -2  -1   3  513.69    8.56
  -2   1   4    2.82    4.69
  -2  -1   4    1.86    9.03
   2  -1  -4    2.73    4.69
   2   1  -4    2.35    9.02
  -2  -1   4   -0.41    5.49
   2   1  -4    2.97    5.51
   2  -1  -5  604.50   17.64
  -2   1   5  588.21    8.33
   2   1  -5  607.12    8.46
  -2  -1   5  608.12    8.79
   2  -1  -5  625.49    8.26
   2   1  -5  589.29   12.71
  -2   1   5  622.98   17.43
   2   1  -6  628.90    8.42
  -2   1   6  662.67   14.50
   2  -1  -6  609.67   14.72
  -2  -1   6  656.83    8.78
   2  -1  -6  651.09    8.25
   2   1  -6  615.22   11.63
  -2   1   6  622.83    8.41
  -2   1   7  307.43   10.19
   2  -1  -7  312.41    6.96
   2   1  -7  291.19    7.42
   2  -1  -7  291.54   10.77
  -2   1   7  285.35    6.77
   2   1  -7  294.59    8.42
  -2  -1   7  307.64    7.68
  -2  -1   8    2.82    6.45
  -2   1   8   -1.01    5.57
   2  -1  -8    0.04    8.15
   2   1  -8    1.71    6.52
   2   1  -8   -0.53    6.15
   2  -1  -8    1.15    5.93
  -2   1   8    1.34    7.11
  -2  -1   9  399.06    7.56
   2   1  -9  366.99    8.75
   2  -1  -9  399.66    7.54
  -2   1   9  378.27    7.32
   2  -1  -9  369.02   10.03
   2   1  -9  371.12    7.87
  -2   1   9  392.55    9.63
  -2   1  10   19.70    6.70
  -2  -1  10   17.17    6.56
   2  -1 -10   13.47    7.98
   2  -1 -10   18.94    5.92
  -2  -1  10   -3.48    6.27
  -2   1  10   18.43    6.89
   2   1 -10   18.29    6.58
   2   1 -10   17.53    6.92
   2  -1 -11  631.02   10.59
   2   1 -11  636.42    9.14
  -2  -1  11  672.79    8.92
   2   1 -11  641.79    8.36
  -2   1  11  667.61    9.11
  -2   1  11  664.75   10.36
  -2  -1  11  577.54    9.42
   2  -1 -11  696.79    8.42
  -2  -1  12    5.24    6.39
  -2  -1  12    3.99    6.36
   2   1 -12    2.13    6.26
   2  -1 -12    7.08    6.09
  -2   1  12    9.36    6.29
  -2   1  12    6.29    7.44
   2  -1 -12    6.35    7.88
   2   1 -12    1.95    6.50
  -2   1  13   27.41    6.47
  -2  -1  13   29.53    6.84
   2  -1 -13   26.25    6.41
   2   1 -13   27.06    6.77
  -2  -1  13   29.58    6.98
   2  -1 -13   26.40    8.22
  -2   1  13   22.75    7.95
   2  -1 -14  110.52    8.58
  -2   1  14  130.50    8.12
  -2  -1  14  131.89    7.98
  -2   1  14  128.13    6.83
   2  -1 -14  123.53    7.32
  -2  -1  14  129.74    8.16
   2   1 -14  118.25    7.88
  -2  -1  15  411.01    9.47
  -2  -1  15  411.90    9.04
  -2   1  15  403.41    8.16
   2  -1 -15  377.28    9.81
   2   1 -15  368.50    9.21
   2  -1 -15  419.56    8.57
  -2   1  15  416.44    9.91
  -2   1  16   11.73    9.20
   2  -1 -16    8.20    9.41
  -2  -1  16    9.57    7.82
  -2  -1  16    8.75    7.91
  -2   1  16    1.14    7.55
   2   1 -16   10.14    7.97
   2  -1 -16   10.51    7.60
  -2   1  17  161.90    8.09
   2  -1 -17  153.14   10.10
   2   1 -17  153.60    9.40
  -2  -1  17  171.95    9.10
  -2  -1  17  159.73    9.07
  -2   1  17  171.48   10.23
   2  -1 -17  170.56    8.35
  -2   1  18   39.37   10.67
   2  -1 -18   32.80    8.64
   2  -1 -18   29.27   10.14
  -2  -1  18   38.16    9.62
   2   1 -18   31.59    9.68
  -2  -1  18   39.32    8.70
  -2   1  18   34.23    8.22
   2   1 -19   56.86   10.55
  -2   1  19   70.09   11.74
  -2  -1  19   68.24   10.16
   2  -1 -19   54.48   10.62
  -2  -1  19   58.34   10.39
  -2   1  19   57.72    9.07
   2  -1 -19   56.43    9.78
  -2  -1  20   -3.00   11.22
   2  -1 -20    1.13   11.85
   2   1 -20   -3.52   11.55
  -2   1  20   -0.56   11.93
  -2  -1  20    5.19   10.95
  -2   1  20    1.17    9.63
  -2   2   1  283.54    7.28
  -2  -2   1  287.22   10.70
   2   2  -1  286.53    7.12
   2  -2  -1  291.95    6.66
  -2  -2   1  290.43    7.06
   2   2  -1  292.19   10.79
   2  -2  -1  283.43    9.04
  -2   2   2    6.66    9.14
   2  -2  -2    6.96    9.17
   2  -2  -2    9.57    4.92
   2   2  -2    6.48    5.39
  -2   2   2    3.84    5.58
   2   2  -2    6.67   12.52
  -2  -2   2    6.88    5.32
  -2  -2   3  103.53    5.77
   2  -2  -3  100.51    5.85
   2  -2  -3  101.27   15.06
   2   2  -3  102.63    5.75
  -2   2   3   93.39    5.21
  -2   2   3  102.66   14.38
   2   2  -4   39.30    5.27
   2  -2  -4   38.49    4.64
  -2  -2   4   35.36    5.39
  -2   2   4   36.86    4.66
   2   2  -5  113.47    5.63
  -2   2   5  110.86    5.86
   2  -2  -5  124.41    5.85
  -2  -2   5  112.50    5.65
   2   2  -6  716.51    8.27
  -2   2   6  748.50   19.47
  -2   2   6  679.84    7.97
  -2   2   6  682.33   18.90
  -2  -2   6  770.91   17.03
   2  -2  -6  743.16    7.55
  -2  -2   6  725.38    8.48
  -2  -2   7  241.97   10.85
  -2  -2   7  236.69    6.82
   2  -2  -7  237.90    5.85
  -2   2   7  231.39   11.81
   2   2  -7  229.29    6.19
  -2   2   7  215.68    5.99
  -2   2   7  219.55   12.55
   2  -2  -8  798.68    7.99
  -2  -2   8  790.42    9.13
  -2   2   8  791.64   13.98
  -2  -2   8  813.78   12.93
  -2   2   8  754.99    8.26
   2   2  -8  760.97    8.54
  -2  -2   9  229.76    6.64
  -2   2   9  216.56    6.37
   2   2  -9  229.66    6.68
  -2   2   9  229.14    9.59
   2  -2  -9  239.60    6.14
  -2  -2  10  691.24    8.60
   2   2 -10  696.54    8.44
  -2   2  10  722.53   12.09
  -2   2  10  689.98    8.34
   2  -2 -10  743.73    7.97
   2  -2 -11   39.60    8.39
  -2  -2  11   42.73    6.53
   2   2 -11   47.77    6.73
  -2   2  11   40.64    6.06
  -2   2  11   53.23    8.33
   2  -2 -11   50.94    5.77
   2  -2 -12  405.39   10.94
   2   2 -12  387.12    7.48
   2  -2 -12  437.35    7.59
  -2   2  12  408.58    7.56
  -2  -2  12  403.49    7.34
  -2   2  12  423.97   10.75
   2   2 -13   32.33    6.90
  -2  -2  13   37.00    6.16
   2  -2 -13   29.63    9.21
  -2   2  13   25.71    6.47
   2  -2 -13   39.36    6.36
  -2   2  13   37.71    8.78
  -2  -2  13   -2.34    7.12
   2   2 -14  539.04    8.98
  -2  -2  14  569.54    8.54
   2  -2 -14  517.38   10.85
  -2  -2  14   -2.40    7.15
  -2   2  14  539.51    8.35
   2  -2 -14  589.68    8.18
  -2   2  14  571.89   11.41
   2  -2 -15   11.71    6.72
  -2   2  15    4.24    6.67
  -2   2  15    5.08    9.04
  -2  -2  15    2.56    6.73
  -2  -2  15   -3.57    7.24
   2  -2 -15    1.29    9.31
   2   2 -15    5.59    7.04
   2   2 -16  160.62    7.96
   2  -2 -16  174.16    7.75
   2  -2 -16  152.70   10.15
  -2   2  16  156.34    7.63
  -2  -2  16  166.18    8.23
  -2   2  16  172.89   10.61
  -2  -2  16   93.02    8.91
  -2   2  17    7.85    7.88
  -2  -2  17   -5.82    7.98
  -2  -2  17    4.82    9.22
   2  -2 -17   -2.00    8.16
   2   2 -17    1.09    8.99
  -2   2  17    5.09   11.03
  -2  -2  18   31.40    9.62
  -2  -2  18   34.42    9.27
   2   2 -18   34.53   10.03
  -2   2  18   39.93    8.46
   2  -2 -18   34.39    8.78
  -2   2  18   34.73   11.23
  -2   2  19   57.96   12.98
  -2   2  19   47.35    9.24
  -2  -2  19   55.67   10.71
   2  -2 -19   55.64    9.69
  -2  -2  19   54.53   11.15
   2   2 -19   47.01   11.07
   2  -3  -1  392.93    8.92
  -2  -3   1  394.43   10.21
   2  -3  -1  398.32    6.47
   2   3  -1  395.50   10.05
  -2  -3   1  376.02    6.80
  -2   3   1  366.34    6.90
   2   3  -1  385.56    6.84
  -2   3   2  604.69    7.20
  -2  -3   2  675.54   13.68
   2  -3  -2  672.99    7.96
   2  -3  -2  656.75   11.44
   2   3  -2  628.29   13.59
   2   3  -2  634.52    7.82
  -2  -3   2  628.64    7.68
   2  -3  -3  427.91   11.21
   2   3  -3  423.88    6.78
   2  -3  -3  456.61    6.85
  -2  -3   3  428.50    6.32
   2   3  -3  440.59   15.29
  -2  -3   3  466.35   15.13
  -2   3   3  405.99    6.68
   2   3  -4  237.08    6.02
   2  -3  -4  241.56   11.45
  -2   3   4  220.92    5.83
   2  -3  -4  248.57    5.39
  -2  -3   4  230.22    5.45
  -2   3   4  247.50   11.11
  -2   3   5  273.46   12.45
   2   3  -5  258.88    5.45
  -2  -3   5  262.41    5.91
  -2   3   5  235.99    5.28
  -2   3   5  258.77   12.35
   2  -3  -5  269.60    5.38
   2   3  -6   88.20    4.63
  -2   3   6   92.08   11.43
  -2  -3   6   99.72   12.20
  -2   3   6   95.59   10.59
  -2  -3   6   91.32    5.21
  -2  -3   6   94.55   12.05
   2  -3  -6   96.63    5.21
  -2   3   6   86.92    5.17
  -2  -3   7  253.37   12.09
  -2  -3   7  269.03   11.72
  -2   3   7  236.58    5.69
  -2  -3   7  249.82    5.59
   2   3  -7  254.77    6.04
   2  -3  -7  266.00    5.69
  -2   3   7  243.03   10.74
  -2   3   7  254.99   11.90
  -2  -3   8  113.61    9.55
  -2   3   8  121.28    9.91
  -2   3   8  107.46    9.09
  -2  -3   8  127.14    5.86
   2  -3  -8  127.32    5.37
  -2  -3   8  126.87    9.40
  -2   3   8  118.47    5.36
   2   3  -8  120.55    5.73
   2   3  -9  548.29    7.47
  -2   3   9  514.52   11.87
  -2   3   9  587.34   12.80
  -2   3   9  534.93    7.19
   2  -3  -9  580.83    6.65
  -2  -3   9  578.78    7.66
  -2  -3   9  577.98   11.92
  -2  -3   9  551.50   11.31
   2   3 -10   53.37    6.02
  -2   3  10   59.15    6.04
  -2   3  10   62.44   10.11
  -2  -3  10   64.21    5.89
   2  -3 -10   68.32    5.84
  -2   3  10   57.10    9.80
  -2  -3  10   63.11    8.60
  -2  -3  11  398.31    7.64
  -2   3  11  412.80   11.88
   2  -3 -11  389.88    6.89
   2   3 -11  371.61    7.61
  -2   3  11  351.78   11.37
  -2   3  11  356.67    6.91
  -2   3  12    8.93    9.11
  -2  -3  12    5.41    6.24
   2   3 -12    8.58    6.34
  -2   3  12    7.87    9.28
   2  -3 -12   10.02    5.14
  -2   3  12    6.87    6.21
  -2   3  13  114.33    6.82
   2  -3 -13  114.67    6.53
  -2  -3  13  128.10    6.56
  -2   3  13  128.56   10.13
   2   3 -13  115.69    6.77
  -2   3  13  109.88    9.61
  -2  -3  14  165.56    7.03
   2   3 -14  150.56    7.49
   2  -3 -14  163.83    6.86
  -2   3  14  156.94    7.28
  -2   3  14  172.69   10.83
  -2   3  14  140.22    9.99
   2   3 -15  124.29    7.56
  -2   3  15  123.29    7.53
  -2  -3  15  126.28    7.17
   2  -3 -15  131.04    7.02
  -2   3  15  142.46   10.89
  -2   3  15  123.84   10.57
   2   3 -16   18.02    8.76
  -2  -3  16   15.77    8.32
  -2   3  16   12.15    7.48
   2  -3 -16   18.18    7.42
  -2   3  16   16.99   10.60
   2   3 -17  203.83    9.10
  -2   3  17  212.01    8.50
  -2  -3  17  236.27    8.75
   2  -3 -17  226.83    8.58
  -2   3  17  246.76   13.12
  -2  -3  18    9.71    8.89
  -2   3  18   -3.55    8.14
   2   3 -18   14.71    9.63
  -2   3  18    7.42   12.67
   2  -3 -18   10.19    8.30
  -2   3  18   10.43   13.81
  -2  -3  19   84.70    9.98
   2  -3 -19   79.54    9.02
  -2   3  19   68.18    9.18
   2   3 -19   62.52   10.54
  -2   3  19   67.94   13.36
  -2   3  19   84.51   14.27
   2   4  -1  230.14    5.35
  -2  -4   1  221.96    5.90
   2   4  -1  226.86    8.24
  -2   4   1  207.82    5.42
   2  -4  -1  236.84    7.63
   2  -4  -1  236.07    5.99
  -2  -4   1  239.10    8.23
  -2   4   1  232.76    7.67
  -2  -4   2  574.31   11.11
   2  -4  -2  564.08    6.64
   2   4  -2  536.18   10.61
   2  -4  -2  553.88    9.56
  -2   4   2  520.05    6.39
   2   4  -2  545.94    6.51
  -2  -4   2  544.44    6.38
   2   4  -3    9.03    8.75
  -2   4   3    8.67    4.27
   2   4  -3   13.74    4.99
  -2  -4   3    7.66    4.90
   2  -4  -3    8.09    6.65
  -2  -4   3   11.79    8.79
   2  -4  -3   11.25    5.00
   2   4  -4  335.08    5.65
  -2   4   4  300.74    5.60
   2  -4  -4  345.24    5.72
  -2  -4   4  365.88   11.95
   2  -4  -4  344.15    9.79
  -2  -4   4  317.31    6.11
  -2   4   5    2.37    4.94
   2   4  -5    3.32    4.33
  -2  -4   5    3.94    9.60
   2  -4  -5    4.54    8.33
   2  -4  -5   -0.07    4.39
  -2  -4   5    0.57    4.99
   2   4  -6  536.63    6.44
  -2   4   6  566.76   11.85
  -2   4   6  544.89   11.80
  -2   4   6  497.93    6.18
  -2  -4   6  551.22    6.90
   2  -4  -6  576.32    6.87
  -2  -4   6  583.28   13.72
  -2  -4   7    1.27    9.07
  -2   4   7    0.98    5.12
  -2   4   7    0.79    8.18
  -2  -4   7    2.19    4.53
   2  -4  -7   -1.02    5.04
  -2   4   7    2.70    9.00
  -2  -4   7    0.34    8.93
   2   4  -7    1.57    5.04
  -2   4   8   95.89    8.96
  -2   4   8   95.95    9.32
  -2   4   8   95.24    4.81
  -2  -4   8   96.17   10.02
  -2  -4   8   98.87    5.78
  -2  -4   8  101.25    9.81
   2   4  -8  101.09    5.74
   2  -4  -8  109.68    5.49
  -2   4   9    5.73    9.71
  -2   4   9   12.76    4.76
  -2   4   9    3.39    8.81
  -2  -4   9    4.12    9.79
  -2  -4   9    7.96    5.88
   2   4  -9    2.24    5.88
   2  -4  -9    7.46    5.22
  -2  -4   9    2.40    9.53
  -2  -4  10  121.32   10.17
  -2   4  10  109.36    9.31
  -2  -4  10  125.61    9.91
  -2   4  10  121.48   10.32
  -2  -4  10  126.08    6.16
   2  -4 -10  126.84    5.73
   2   4 -10  113.20    6.07
  -2   4  10  114.32    5.88
   2   4 -11   21.19    5.88
  -2   4  11   13.51   10.21
   2  -4 -11   23.25    5.83
  -2  -4  11   14.64    5.86
  -2  -4  11   15.63    9.27
  -2  -4  11   12.75    9.93
  -2   4  11   21.33    5.96
  -2   4  11   12.82    9.36
  -2  -4  12   72.05    9.86
  -2  -4  12   67.14    5.77
  -2   4  12   61.93    6.50
  -2  -4  12   73.11    9.61
   2  -4 -12   71.31    5.49
  -2   4  12   61.19    9.55
  -2   4  12   77.82   11.04
   2   4 -12   73.09    6.65
  -2  -4  13   43.59   10.47
  -2   4  13   44.19    6.53
  -2  -4  13   44.05    6.79
  -2   4  13   50.95   11.24
   2  -4 -13   53.26    6.58
   2   4 -13   45.92    6.96
  -2  -4  13   46.67   10.07
  -2   4  13   35.89   10.00
  -2  -4  14   81.87   10.61
  -2  -4  14   85.71    6.76
   2   4 -14   74.79    7.01
  -2  -4  14   82.20   10.02
  -2   4  14   64.74   10.59
   2  -4 -14   90.24    6.84
  -2   4  14   73.25    7.09
  -2   4  14   86.28   11.52
   2  -4 -15    4.05    7.35
   2   4 -15   12.02    7.47
  -2   4  15    6.23   10.25
  -2   4  15   10.47    7.30
  -2  -4  15   11.00    7.23
  -2   4  15   10.96   11.99
  -2  -4  15   12.08   10.17
  -2  -4  15   12.65   10.78
  -2   4  16  208.77   13.39
  -2  -4  16  193.36   12.55
  -2  -4  16  203.63    8.30
  -2   4  16  170.53   11.84
  -2   4  16  181.21    8.03
   2  -4 -16  193.79    7.76
   2   4 -16  172.45    8.78
  -2   4  17    0.35   12.60
   2   4 -17   -0.68    8.44
  -2  -4  17   -0.79    8.56
  -2  -4  17    0.87   13.14
  -2   4  17   -0.02    8.32
   2  -4 -17    5.28    7.70
  -2   4  17   -0.70   13.95
   2   4 -18    4.31    9.97
  -2   4  18   18.61   15.41
   2  -4 -18   14.52    9.22
  -2  -4  18   13.49   13.53
  -2  -4  18   15.98    9.30
  -2   4  18   14.61   13.79
  -2   4  18   18.36    9.15
  -2  -5   1  102.90    4.83
  -2   5   1   99.26    4.98
   2   5  -1  104.75    7.69
   2  -5  -1  106.59    5.03
   2   5  -1  105.80    5.43
  -2  -5   1  116.06    8.01
  -2   5   1  104.70    7.10
   2  -5  -1  117.54    6.94
   2   5  -2   -0.65    7.13
   2   5  -2    2.99    5.09
  -2   5   2   -2.02    5.16
   2  -5  -2   -2.48    5.15
  -2  -5   2   -0.51    7.82
  -2  -5   2    0.14    4.42
   2  -5  -2    2.62    6.67
  -2   5   2    0.95    6.58
   2   5  -3  475.53   10.69
  -2   5   3  449.68    6.59
   2   5  -3  485.70    6.22
   2  -5  -3  507.43    6.23
  -2  -5   3  468.22    6.03
  -2  -5   3  525.57   10.69
   2  -5  -3  480.85    9.19
  -2   5   3   -7.14    6.00
   2   5  -4   20.05    5.10
  -2  -5   4   11.10    5.09
   2  -5  -4   19.35    5.19
  -2  -5   4   17.97    8.50
  -2   5   4   19.31    4.56
   2  -5  -4   19.68    7.34
   2   5  -4   17.38    8.51
   2  -5  -5 1769.77   15.56
  -2  -5   5 1728.37   10.39
   2   5  -5 1700.84   10.15
   2  -5  -5 1824.67   10.31
  -2  -5   5 1884.48   18.67
  -2   5   5 1602.34   10.12
   2   5  -6  156.14    5.13
  -2   5   6  150.17    5.81
  -2  -5   6  153.58    5.14
   2  -5  -6  174.26    5.27
  -2  -5   6  172.83   11.08
  -2   5   7   35.54    9.44
  -2   5   7   33.01    4.71
  -2  -5   7   41.60   10.24
  -2  -5   7   35.23    5.53
   2  -5  -7   43.37    4.77
   2   5  -7   39.73    5.53
   2   5  -8   40.45    5.53
  -2   5   8   36.40    4.61
  -2   5   8   40.22   10.21
  -2  -5   8   46.57    5.53
  -2  -5   8   45.99    9.82
  -2  -5   8   44.85   10.00
  -2   5   8   45.90    9.67
   2  -5  -8   49.87    4.67
  -2  -5   9  223.84    6.29
  -2  -5   9  225.68   11.53
  -2  -5   9  228.77   11.16
  -2   5   9  211.74   10.37
   2  -5  -9  234.19    6.01
  -2   5   9  208.31   10.46
   2   5  -9  208.79    6.03
  -2   5   9  201.36    5.33
  -2   5  10    0.15    5.60
  -2  -5  10   -0.45   10.12
  -2   5  10    0.77    9.23
  -2  -5  10   -5.75    5.93
  -2  -5  10    2.46   10.09
   2   5 -10    2.42    5.34
  -2   5  10   -0.16    9.97
   2  -5 -10   -5.28    5.40
  -2   5  11  547.19    7.68
   2  -5 -11  650.78    7.54
  -2  -5  11  610.43    7.35
  -2   5  11  555.03   12.22
  -2  -5  11  615.53   14.71
  -2  -5  11  612.68   12.98
   2   5 -11  580.22    7.91
  -2   5  11  602.31   13.83
  -2   5  12    4.64   11.69
  -2  -5  12    4.61   11.05
  -2   5  12    5.86   10.23
   2   5 -12    6.61    6.78
  -2   5  12    5.47    6.56
  -2  -5  12    2.15   11.23
   2  -5 -12    5.40    5.65
  -2  -5  12    3.08    5.87
  -2  -5  13  122.27   11.50
  -2   5  13  137.92   12.61
  -2  -5  13  120.24    7.36
  -2   5  13  122.66    6.88
  -2  -5  13  137.69   11.62
   2   5 -13  118.36    7.16
   2  -5 -13  132.53    7.11
  -2   5  13  110.40   10.69
  -2   5  14    1.69   10.86
  -2  -5  14    5.04   11.65
  -2  -5  14   -1.14    6.85
  -2  -5  14    3.56   11.77
  -2   5  14    2.39    7.25
   2   5 -14   10.26    7.07
   2  -5 -14    5.33    7.32
  -2   5  14    1.45   12.74
  -2  -5  15   80.37   12.44
  -2  -5  15   73.82   12.33
  -2   5  15   72.56    7.20
  -2  -5  15   69.64    7.78
   2  -5 -15   74.22    7.96
   2   5 -15   71.21    8.09
  -2   5  15   79.55   13.98
  -2   5  15   60.04   11.93
  -2   5  16   10.72   14.69
   2   5 -16    2.63    8.79
  -2  -5  16    7.24    8.45
  -2   5  16    7.05    8.11
  -2  -5  16   13.79   13.31
  -2   5  16    7.81   12.32
  -2  -5  16    9.35   13.24
   2  -5 -16   19.22    8.36
  -2  -5  17    8.47   14.42
   2  -5 -17    8.29    8.96
   2   5 -17   12.01    8.73
  -2  -5  17   13.02    8.75
  -2   5  17    7.99   16.39
  -2   5  17    5.96   13.95
  -2   5  17   -2.37    7.92
  -2  -5  17    8.42   14.68
  -2  -6   1    3.75    5.52
   2   6  -1   -1.01    6.71
   2   6  -1   -1.59    5.53
  -2   6   1    7.77    5.71
   2  -6  -1    2.92    4.89
  -2  -6   1    1.07    7.19
  -2   6   1    0.66    6.31
   2  -6  -1    0.84    6.40
   2  -6  -2   84.74    6.91
   2   6  -2   72.05    7.56
  -2   6   2   83.68    6.57
  -2   6   2   76.24    5.93
   2   6  -2   83.90    5.08
   2  -6  -2   86.27    5.14
  -2  -6   2   90.03    5.57
  -2  -6   2   93.51    7.67
   2  -6  -3  100.55    6.69
  -2   6   3   89.72    5.07
   2   6  -3  101.83    5.07
  -2  -6   3  105.93    8.31
  -2  -6   3   92.43    5.66
   2  -6  -3   97.57    5.54
  -2   6   3   94.33    7.48
   2   6  -3   90.85    8.87
  -2   6   4   17.51    6.84
  -2   6   4  176.84    5.77
   2   6  -4  207.00    6.25
   2  -6  -4  203.37    8.14
   2   6  -4  208.41    9.98
  -2  -6   4  214.12    6.07
  -2  -6   4  226.31    9.86
   2  -6  -4  217.32    6.01
   2  -6  -5   18.86    8.03
   2   6  -5   22.70    5.64
  -2  -6   5   19.50    9.63
  -2   6   5   13.99    4.65
   2  -6  -5   21.62    5.42
  -2  -6   5   19.03    5.58
   2   6  -6  480.15    6.43
  -2  -6   6  568.78   12.41
  -2   6   6  462.94    6.33
   2  -6  -6  542.20    6.53
  -2  -6   6  510.15    6.37
   2  -6  -6  542.41   11.28
   2   6  -7   45.89    5.52
  -2  -6   7   38.42    5.00
  -2   6   7   36.88    4.90
   2  -6  -7   49.04    5.75
  -2  -6   7   46.71   10.46
  -2   6   8  114.31    5.28
  -2  -6   8  144.04   10.73
  -2   6   8  123.22    9.95
  -2  -6   8  131.25    5.27
   2  -6  -8  143.61    5.39
   2   6  -8  124.89    5.98
  -2   6   9   60.04    5.13
  -2  -6   9   71.02   11.17
  -2   6   9   63.80    9.63
  -2  -6   9   68.89   11.05
  -2  -6   9   66.82    6.29
   2  -6  -9   80.50    6.05
  -2   6   9   63.05    9.98
   2   6  -9   58.12    5.42
  -2   6  10  419.26   12.51
  -2   6  10  427.39   11.80
   2   6 -10  412.18    7.35
  -2  -6  10  443.12    6.90
  -2   6  10  370.35    6.85
  -2  -6  10  468.85   13.90
  -2  -6  10  468.39   15.00
   2  -6 -10  480.28    6.56
  -2  -6  11    2.66    6.02
  -2  -6  11    4.42   11.60
  -2   6  11    0.78    6.15
   2   6 -11    5.32    6.90
   2  -6 -11    2.30    5.42
  -2   6  11    4.69   10.14
  -2  -6  11    4.31   12.16
  -2   6  11    7.27   10.83
  -2  -6  12  267.21    6.94
   2  -6 -12  285.03    6.42
  -2  -6  12  270.55   13.28
  -2   6  12  224.83    7.29
  -2   6  12  242.96   12.00
   2   6 -12  258.36    7.02
  -2  -6  12  285.20   14.41
  -2   6  12  267.63   13.23
  -2  -6  13    9.43    7.52
  -2   6  13    2.58   12.97
  -2  -6  13   -1.13   12.49
  -2   6  13   -2.57   11.78
   2  -6 -13    1.71    6.98
  -2  -6  13   -0.93   13.72
   2   6 -13    2.75    7.23
  -2   6  13   -2.64    6.97
  -2  -6  14  154.24   13.95
  -2   6  14  174.20   15.10
  -2   6  14  126.67    7.90
  -2   6  14  134.38   12.96
  -2  -6  14  167.30   15.33
   2  -6 -14  161.50    7.16
  -2  -6  14  160.45    8.04
   2   6 -14  143.53    8.58
  -2  -6  15    1.83   14.18
   2  -6 -15    6.14    7.32
  -2   6  15   -1.40   13.73
  -2   6  15   -1.37    8.12
  -2  -6  15    0.11   15.88
   2   6 -15   11.44    8.53
  -2   6  15   -0.98   16.09
  -2  -6  15   -2.34    8.36
  -2   6  16  137.76    9.39
  -2   6  16  131.43   16.09
  -2  -6  16  163.53   16.63
  -2  -6  16  173.92   17.79
   2  -6 -16  169.60    8.07
  -2   6  16  176.09   18.87
  -2  -6  16  166.54    9.44
   2   6 -16  134.43    9.73
   2  -7  -1  140.40    7.54
  -2   7   1  116.72    6.94
  -2  -7   1  126.00    5.47
   2   7  -1  127.18    8.50
   2  -7  -1  136.40    5.92
   2   7  -1  124.24    6.08
  -2   7   1  128.24    7.78
  -2  -7   1  144.98    8.15
   2   7  -2    3.64    8.13
   2   7  -2    4.41    5.93
  -2   7   2    4.38    7.36
  -2   7   2    2.36    5.45
  -2  -7   2    8.19    7.42
   2  -7  -2    9.18    7.33
   2  -7  -2   15.70    6.00
  -2  -7   2   10.82    5.16
   2   7  -3  255.71    9.39
   2  -7  -3  270.59    8.33
   2   7  -3  258.76    6.42
  -2   7   3  236.09    6.02
  -2  -7   3  263.46    5.80
  -2   7   3  268.93    8.40
  -2  -7   3  302.40    9.14
   2  -7  -3  284.65    6.47
   2  -7  -4  120.83    8.16
   2   7  -4  109.32    5.36
  -2   7   4  101.81    5.40
   2  -7  -4  121.91    5.35
  -2   7   4  114.32    8.26
  -2  -7   4  115.95    5.28
  -2  -7   4  131.27    8.94
   2   7  -4  109.46    8.94
  -2   7   5   65.34    7.98
   2   7  -5  354.48    6.57
  -2   7   5  317.49    6.18
   2  -7  -5  403.34    6.97
  -2  -7   5  408.93   10.49
  -2  -7   5  361.47    6.47
   2  -7  -5  382.51    9.19
   2   7  -6   80.18    6.05
  -2   7   6   15.36    7.99
   2  -7  -6  102.23    6.23
  -2   7   6   70.71    6.01
  -2  -7   6   97.94    9.62
  -2  -7   6   85.30    6.06
   2  -7  -6   82.83    8.95
  -2  -7   7   21.53    6.13
  -2   7   7   21.46    6.11
   2   7  -7   16.55    5.89
  -2  -7   7   18.15   10.55
   2  -7  -7   23.25    5.90
  -2   7   8    5.33    5.95
  -2  -7   8   11.73    5.85
  -2  -7   8   13.17   10.90
   2  -7  -8   15.06    5.43
  -2   7   8    9.07    9.62
   2   7  -8   11.85    5.24
  -2   7   9  165.71   11.22
  -2   7   9  164.26    6.03
   2  -7  -9  185.20    6.15
  -2  -7   9  194.14   12.42
  -2  -7   9  164.26    5.99
   2   7  -9  164.49    6.71
  -2   7  10   -1.24   10.48
  -2   7  10    7.10    6.44
  -2  -7  10    1.48   12.57
  -2  -7  10   -0.51    5.87
   2   7 -10    2.42    6.81
   2  -7 -10    2.45    5.50
  -2  -7  10   -0.71   12.94
  -2   7  10    5.61   10.90
  -2   7  11  189.54   12.09
  -2   7  11  161.69    7.33
  -2  -7  11  203.58   14.82
  -2  -7  11  189.67    7.75
  -2   7  11  172.40   12.35
   2   7 -11  166.35    8.16
  -2  -7  11  213.09   15.69
   2  -7 -11  199.28    6.58
  -2   7  12   12.15    7.07
  -2   7  12   14.21   12.12
  -2  -7  12   14.01   14.62
  -2  -7  12   14.05    7.66
   2  -7 -12   24.99    6.21
  -2  -7  12   15.44   15.77
   2   7 -12   10.07    8.17
  -2   7  12   13.93   12.85
   2  -7 -13   97.33    6.79
  -2   7  13   84.07   15.02
  -2   7  13   74.53   13.52
  -2  -7  13   86.12   16.40
  -2  -7  13   88.43   18.10
  -2  -7  13   87.87    7.58
   2   7 -13   67.57    8.67
  -2   7  13   67.41    7.38
  -2   7  14   45.44   16.72
  -2   7  14   32.08   14.95
  -2  -7  14   42.93    9.37
  -2   7  14   25.53    7.33
  -2  -7  14   37.69   18.24
   2   7 -14   31.01    9.50
   2  -7 -14   34.51    8.44
  -2  -7  14   36.33   20.30
  -2   7  15   38.56    9.46
  -2   7  15   56.85   19.18
  -2   7  15   38.50   17.06
   2  -7 -15   54.59    9.39
  -2   8   1   35.29    6.36
  -2  -8   1   39.26    6.17
   2  -8  -1   34.89    8.06
   2   8  -1   36.53    6.10
   2  -8  -1   34.21    5.85
   2   8  -1   34.40    8.39
  -2  -8   1   47.39    8.16
  -2   8   1   39.55    7.35
   2  -8  -2  276.84    8.95
  -2   8   2  225.89    7.52
   2   8  -2  227.91   10.16
   2   8  -2  250.96    6.70
  -2  -8   2  253.96    7.10
   2  -8  -2  285.04    7.07
  -2   8   2  260.22    8.52
  -2  -8   2  299.95    9.35
  -2  -8   3    5.45    8.95
   2   8  -3    2.89    9.55
   2   8  -3   11.49    6.18
  -2   8   3   -0.87    7.02
   2  -8  -3   -4.28    6.67
  -2   8   3    4.28    7.70
  -2  -8   3    3.37    6.32
   2  -8  -3    1.43    7.85
   2   8  -4  213.57    6.94
  -2  -8   4  228.08    6.16
  -2   8   4  220.93    8.96
   2  -8  -4  231.75    9.12
   2  -8  -4  260.97    7.18
  -2  -8   4  258.05   10.70
   2   8  -4  219.52   11.02
  -2   8   4  208.06    6.97
   2   8  -5   14.09    6.29
  -2   8   5    6.69    7.12
   2  -8  -5    9.50    6.86
  -2   8   5   12.54    8.64
  -2  -8   5    9.36    5.99
  -2  -8   5    9.07    9.52
   2  -8  -5    8.04    9.36
  -2   8   6  120.08    7.02
   2  -8  -6  141.19    9.96
  -2  -8   6  154.41   10.50
  -2   8   6   -2.82    8.73
   2  -8  -6  167.62    7.16
  -2  -8   6  144.89    6.46
   2   8  -6  134.88    6.89
  -2   8   7   16.76    9.54
   2  -8  -7   19.37    6.88
  -2   8   7   12.30    6.64
   2   8  -7   12.66    6.29
  -2  -8   7   23.01   10.59
  -2  -8   7   17.37    5.64
  -2   8   8   12.44   10.94
  -2  -8   8   21.16   11.44
   2  -8  -8   16.88    6.64
  -2  -8   8   14.60    6.82
   2   8  -8   19.79    6.81
  -2   8   8   14.23    6.96
   2  -8  -9    5.55    6.12
  -2  -8   9    3.86   12.27
  -2  -8   9    3.86    6.20
  -2   8   9    0.76    6.18
  -2   8   9   -4.18   12.46
   2   8  -9   -2.82    6.22
  -2  -8  10    8.93   15.07
  -2   8  10    6.37    7.34
  -2   8  10    3.49   13.02
   2  -8 -10    8.56    6.35
  -2  -8  10    5.61   13.62
   2   8 -10   -1.45    6.59
  -2  -8  10    5.93    7.57
  -2   8  11   22.25   14.86
  -2   8  11   25.92   13.74
   2   8 -11   28.58    7.54
  -2   8  11   17.61    7.97
  -2  -8  11   31.75   15.41
   2  -8 -11   31.87    7.95
  -2  -8  11   29.87    8.66
  -2  -8  11   31.03   17.42
  -2   8  12   80.59   15.09
   2   8 -12   81.77    8.84
  -2   8  12   72.81    8.24
  -2  -8  12   98.53   19.41
  -2  -8  12  101.13   21.44
   2  -8 -12   99.67    8.31
  -2   8  12   83.96   15.22
  -2  -8  12  106.90    9.20
  -2   8  13   32.00   16.10
   2   9  -1   50.46    9.42
   2   9  -1   56.67    7.60
  -2   9   1   56.91    8.47
   2  -9  -1   58.42    8.69
  -2  -9   1   59.74    8.13
   2  -9  -1   60.29    7.32
  -2   9   1   56.81    8.23
  -2  -9   1   63.73    8.92
   2   9  -2    8.25   10.19
  -2   9   2    9.90    8.32
   2   9  -2    5.24    7.38
   2  -9  -2   11.90    9.40
  -2  -9   2    9.89    9.32
  -2  -9   2    9.38    7.57
  -2   9   2    6.45    9.44
   2  -9  -2   14.50    7.59
   2   9  -3  132.08   10.98
   2  -9  -3  163.07    9.83
   2   9  -3  152.00    7.95
  -2   9   3  128.47    7.94
  -2  -9   3  165.90   10.12
  -2  -9   3  159.46    8.27
   2  -9  -3  162.83    7.19
  -2   9   3  136.90    9.38
  -2  -9   4   47.74   10.19
  -2   9   4   30.91    8.53
   2   9  -4   42.00    7.25
   2   9  -4   28.81   10.91
   2  -9  -4   41.58    9.54
   2  -9  -4   43.21    7.82
  -2  -9   4   30.15    6.72
  -2   9   4   34.67    9.58
   2   9  -5  151.57    6.91
  -2   9   5  133.37    7.91
   2  -9  -5  196.50    7.96
  -2  -9   5  182.67   10.89
  -2  -9   5  169.78    6.89
   2  -9  -5  173.90   10.50
  -2   9   5  149.27   10.59
  -2   9   6    1.64    7.42
  -2  -9   6    1.65    6.44
  -2  -9   6   -0.97   11.64
   2  -9  -6    3.09   10.31
  -2   9   6    5.48   10.37
   2  -9  -6   -2.89    7.74
   2   9  -6    1.77    7.52
  -2   9   7   11.48    7.58
   2  -9  -7   12.46    8.26
  -2  -9   7   10.86    7.30
  -2  -9   7   22.18   12.49
   2   9  -7   12.27    6.82
  -2   9   7   -1.91   10.39
  -2   9   8   50.42    8.45
  -2  -9   8   69.52   13.72
   2  -9  -8   70.54    7.64
  -2  -9   8   60.24    7.70
   2   9  -8   50.07    7.76
  -2   9   8   46.14   12.28
  -2   9   9   25.04    8.47
   2  -9  -9   43.22    8.83
  -2  -9   9   34.36   14.50
  -2  -9   9   31.21    8.30
   2   9  -9   22.97    8.33
  -2   9   9   35.38   13.24
  -2   9  10    3.58    9.14
   2  -9 -10   -2.56    7.80
  -2  -9  10    4.66    8.17
  -2  -9  10    5.61   16.04
  -2  -9  10    3.59   17.60
   2   9 -10    7.82    7.50
   2  10  -1   12.35   11.20
  -2  10   1    5.40   10.08
   2  10  -1   11.87    9.38
   2 -10  -1   15.97    8.63
  -2 -10   1   18.81    8.45
  -2  10   1   -0.34    9.96
  -2 -10   1    7.08   10.12
   2 -10  -1   10.36   10.19
   2  10  -2    0.53   11.93
   2  10  -2   10.89    8.61
  -2  10   2   -1.98    9.54
   2 -10  -2    4.61    7.65
   2 -10  -2    6.72   10.84
  -2  10   2    1.64   10.26
  -2 -10   2    4.89   10.97
  -2 -10   2   -1.96    9.50
   2  10  -3   -6.46    7.97
  -2  10   3    2.44    9.26
  -2 -10   3    9.99    8.78
   2 -10  -3    4.17    8.58
   2 -10  -3    2.49   11.54
  -2  10   3    3.03   10.42
  -2 -10   3    2.87   11.16
   2  10  -3    6.13   11.74
  -2  10   4    7.10    9.50
  -2 -10   4   13.86   12.35
   2 -10  -4   13.17    8.74
  -2 -10   4   14.12    9.00
  -2  10   4    5.31   11.12
   2 -10  -4   10.45   11.10
   2  10  -4    9.44    8.71
  -2  10   5   -3.58   10.19
  -2 -10   5    5.48   12.31
   2  10  -5    6.50    9.51
   2 -10  -5    5.85    7.97
  -2  10   5    5.92   11.36
   2 -10  -5    4.78   11.87
   1   0  -2    0.95    6.59
  -1   0   2    0.86    6.88
   1   0  -2    0.53    5.91
  -1   0   3  586.86   12.07
   1   0  -3  581.48   11.75
   1   0  -3  588.45   10.84
   1   0  -4    0.82    5.67
  -1   0   4   -1.25    6.35
  -1   0   4    0.17    5.11
   1   0  -4    1.25    6.51
   1   0  -5  548.08    9.62
  -1   0   5  518.91    8.85
   1   0  -5  520.38    8.67
  -1   0   5  541.18    9.31
   1   0  -6    2.05    5.01
  -1   0   6    0.15    4.62
   1   0  -6   -1.37    6.23
  -1   0   6    0.00    5.97
   1   0  -7 2403.51   17.49
  -1   0   7 2442.46   17.50
  -1   0   7 2435.54   16.97
   1   0  -7 2407.27   16.44
   1   0  -8    2.04    5.07
   1   0  -8   -1.43    6.38
  -1   0   8    0.26    5.07
  -1   0   8   -1.68    5.80
   1   0  -9  421.51    7.29
  -1   0   9  426.30    7.23
  -1   0   9  418.24    7.90
   1   0  -9  408.45    8.45
   1   0 -10   -3.60    5.53
  -1   0  10   -1.26    6.27
   1   0 -10    3.22    5.97
  -1   0  10   -1.79    5.87
  -1   0  11    8.47    5.64
   1   0 -11    9.94    6.69
   1   0 -11    7.35    5.87
  -1   0  11    7.10    6.24
  -1   0  12    1.48    5.71
   1   0 -12    0.65    6.43
   1   0 -12    4.51    5.81
  -1   0  12   -0.19    6.16
   1   0 -13   65.31    7.06
  -1   0  13   77.01    6.06
  -1   0  13   69.16    6.59
   1   0 -13   76.52    6.32
  -1   0  14    0.32    6.58
   1   0 -14   -6.68    7.14
  -1   0  14   -1.08    5.70
   1   0 -14   -1.61    6.08
   1   0 -15 1206.46   10.64
   1   0 -15 1121.50   11.00
  -1   0  15 1273.78   12.17
  -1   0  15 1249.94   12.33
   1   0 -16    7.25    7.98
  -1   0  16   -2.66    7.24
  -1   0  16    5.74    7.80
   1   0 -17  216.83    9.11
  -1   0  17  232.25    7.81
  -1   0  17  237.89    8.11
  -1   0  18    1.12    7.30
   1   0 -18   -1.41    9.61
  -1   0  18    3.62    8.82
  -1   0  19   19.83    8.46
   1   0 -19   28.15    9.48
  -1   0  19   29.96    9.63
  -1   0  20    8.69   10.43
   1   0 -20   -1.70   10.54
  -1   0  20    2.95    9.37
   1  -1  -1  220.18   11.67
   1   1  -1  224.96    7.02
  -1  -1   1  220.67   14.76
  -1   1   1  218.19    7.50
   1  -1  -1  227.43    6.98
  -1  -1   1  223.66    7.38
   1  -1  -2  210.49    6.63
   1   1  -2  209.45    7.34
  -1  -1   2  208.02    7.22
  -1   1   2  204.94    6.59
   1   1  -3  247.21    7.19
   1  -1  -3  250.55    7.14
  -1  -1   3  251.15    7.30
  -1   1   3  237.68    7.07
  -1   1   3  245.04   14.27
   1  -1  -4 2179.86   24.21
  -1   1   4 2178.42   23.94
  -1  -1   4 2173.02   16.04
  -1   1   4 2086.62   15.10
   1  -1  -4 2223.57   15.59
   1   1  -4 2132.59   15.93
  -1   1   5  148.33    6.00
  -1  -1   5  152.87    5.81
   1  -1  -5  154.97    6.02
  -1   1   5  153.38    8.75
   1  -1  -5  154.02    9.48
   1   1  -5  146.62    5.73
   1   1  -5  146.61    8.06
  -1  -1   6 1317.48   11.47
   1  -1  -6 1295.71   15.34
   1   1  -6 1268.36   11.10
  -1   1   6 1227.55   10.76
  -1   1   6 1295.61   14.75
   1  -1  -6 1296.52   10.66
   1   1  -6 1261.03   13.88
   1  -1  -7  280.08    8.68
  -1  -1   7  201.48    6.61
  -1   1   7  289.76    8.50
  -1   1   7  277.25    5.74
   1   1  -7  273.21    7.55
   1   1  -7  273.89    6.49
   1  -1  -7  285.62    6.23
  -1  -1   7  292.54    6.92
   1  -1  -8  364.59    8.82
   1   1  -8  363.75    7.31
  -1   1   8  378.49    8.69
  -1   1   8  363.23    6.66
   1  -1  -8  379.39    6.64
  -1  -1   8  379.90    7.85
   1   1  -8  354.26    8.07
  -1  -1   8  378.93    6.77
   1  -1  -9   15.85    6.99
  -1  -1   9   20.83    6.14
   1   1  -9   17.19    5.49
  -1   1   9   16.79    6.39
  -1   1   9   19.41    5.27
   1  -1  -9   17.67    5.28
  -1  -1   9   20.67    5.27
   1  -1 -10 1008.29   11.51
   1   1 -10 1019.99   10.11
  -1   1  10 1031.21    9.43
  -1  -1  10 1063.43   10.80
   1  -1 -10 1034.14    9.13
  -1  -1  10 1037.65   10.02
  -1   1  10 1043.76   11.43
   1   1 -11   73.85    6.24
  -1  -1  11   76.19    6.32
  -1   1  11   74.66    5.85
   1  -1 -11   85.06    5.97
  -1   1  11   78.92    6.76
  -1  -1  11   82.75    6.54
   1  -1 -11   75.52    7.34
   1   1 -12   29.28    6.07
  -1   1  12   27.49    6.25
  -1   1  12   31.99    5.69
  -1  -1  12   33.81    5.83
   1  -1 -12   24.41    5.89
   1  -1 -12   25.13    6.71
  -1  -1  12   29.85    5.74
  -1  -1  13    9.13    5.72
  -1   1  13    4.94    6.40
  -1   1  13    6.47    6.54
   1  -1 -13    6.15    6.17
   1  -1 -13    7.25    6.79
   1   1 -13    6.61    6.08
  -1  -1  13    6.42    5.64
   1  -1 -14  315.52    8.77
  -1  -1  14  331.91    7.04
  -1   1  14  323.91    7.15
  -1   1  14  350.59    8.30
  -1  -1  14  330.20    7.96
   1   1 -14  317.58    7.31
   1  -1 -14  323.30    7.38
  -1   1  15   27.82    6.22
  -1  -1  15   28.63    6.96
   1  -1 -15   33.77    8.34
   1  -1 -15   25.49    6.62
  -1   1  15   28.49    7.86
   1   1 -15   30.21    6.73
  -1  -1  15   33.40    6.34
  -1  -1  16  346.33    8.14
   1   1 -16  306.70    8.97
   1  -1 -16  348.49    7.90
  -1   1  16  333.52    7.58
  -1  -1  16  349.37    8.11
   1  -1 -16  326.03    9.15
  -1   1  16  370.72    8.91
   1  -1 -17    3.17    8.47
  -1   1  17   -3.53    6.96
   1   1 -17    1.22    7.85
   1  -1 -17    5.13    7.81
  -1  -1  17    2.95    7.56
  -1   1  17   -0.32    7.87
  -1  -1  17    7.09    7.33
  -1  -1  18  192.58    8.33
   1  -1 -18  185.88    8.73
   1   1 -18  166.11    9.26
  -1   1  18  169.77    8.09
  -1  -1  18  180.79    9.10
  -1   1  18  193.60    9.57
   1  -1 -18  171.08   10.20
  -1  -1  19   77.87    9.61
  -1  -1  19   82.54    8.94
   1   1 -19   67.63    9.34
   1  -1 -19   65.20    9.84
  -1   1  19   70.32    8.27
  -1   1  19   76.34   10.23
  -1  -1  20  114.21    9.79
  -1   1  20   98.33    9.76
   1   1 -20   73.44   10.87
  -1  -1  20   94.07   10.06
   1  -1 -20   83.31   11.25
  -1   1  20  102.97   11.62
  -1  -2   1  455.01   10.96
   1   2  -1  444.02    7.62
  -1   2   1  435.54    7.58
   1  -2  -1  448.76    7.72
   1  -2  -1  457.74   10.02
  -1  -2   1  443.04    8.09
   1   2  -1  448.77   10.99
   1  -2  -2  121.78    8.10
  -1  -2   2  120.91    6.24
   1   2  -2  119.51    5.73
  -1  -2   2  119.48    8.74
  -1   2   2  114.67    6.29
   1   2  -2  118.24    9.78
   1  -2  -2  119.20    6.39
  -1   2   3  162.21    6.55
   1   2  -3  171.05    6.56
  -1  -2   3  158.28   10.47
  -1  -2   3  163.01    5.77
   1  -2  -3  165.54    6.65
   1  -2  -3  162.63    9.26
   1   2  -4  291.57    6.73
  -1   2   4  290.75   11.32
   1  -2  -4  298.05    6.86
  -1  -2   4  289.77    6.26
  -1   2   4  278.43    6.84
  -1  -2   4  296.78   11.21
  -1   2   5  891.51    8.50
   1  -2  -5  967.81    8.81
  -1  -2   5  930.40    9.14
  -1   2   5  960.94   14.56
   1   2  -5  928.70    9.01
  -1  -2   6 1129.80    9.89
   1   2  -6 1052.10    9.50
  -1   2   6 1064.57    9.19
  -1   2   6 1116.00   14.78
   1  -2  -6 1129.85    9.02
  -1  -2   7 1910.82   12.61
  -1   2   7 1755.11   11.15
   1  -2  -7 1887.72   11.50
   1   2  -7 1816.84   11.91
  -1   2   7 1847.99   17.61
  -1   2   8  170.76    7.94
  -1  -2   8  183.65    5.90
  -1   2   8  165.88    4.86
   1  -2  -8  182.69    5.37
   1   2  -8  180.18    5.86
  -1  -2   9  215.82    7.02
   1  -2  -9  788.33   11.16
  -1  -2   9  849.41    8.36
  -1   2   9  828.04   11.26
   1   2  -9  795.18    8.17
  -1   2   9  784.44    7.67
   1  -2  -9  829.56    7.25
  -1  -2  10   10.73    5.49
  -1   2  10    9.30    6.68
   1   2 -10    7.60    5.66
  -1   2  10   12.83    4.55
   1  -2 -10   13.37    6.84
   1  -2 -10   12.21    5.25
  -1  -2  10   10.23    6.34
  -1  -2  11  477.20    7.50
   1   2 -11  458.77    7.56
  -1   2  11  481.99    9.32
   1  -2 -11  486.73    6.89
  -1  -2  11  478.69    8.22
   1  -2 -11  456.42    8.77
  -1   2  11  467.34    6.97
  -1  -2  12   77.69    6.03
  -1   2  12   70.82    6.01
  -1   2  12   80.47    6.75
   1   2 -12   73.98    6.27
  -1  -2  12   75.97    6.09
   1  -2 -12   77.46    7.48
   1  -2 -12   69.58    6.11
  -1  -2  13  443.19    7.58
   1   2 -13  423.19    7.78
  -1   2  13  447.46    9.13
  -1  -2  13  443.68    8.44
  -1   2  13  427.04    7.32
   1  -2 -13  421.06    9.14
   1  -2 -13  451.30    7.39
  -1  -2  14  146.58    6.42
  -1   2  14  137.16    6.60
  -1  -2  14  135.40    7.46
  -1   2  14  146.76    8.55
   1   2 -14  150.06    7.12
   1  -2 -14  137.04    8.36
   1  -2 -14  137.90    6.85
  -1  -2  15  582.72    8.36
   1  -2 -15  508.70    9.75
  -1  -2  15  553.99    9.80
  -1   2  15  581.64   10.69
   1  -2 -15  552.96    7.59
  -1   2  15  530.55    8.04
   1   2 -15  527.26    8.56
   1  -2 -16   20.04    9.12
  -1  -2  16   19.81    6.72
   1  -2 -16   26.64    7.19
  -1   2  16   22.79    6.83
  -1   2  16   15.82    8.33
  -1  -2  16   19.41    7.47
   1   2 -16   23.96    7.17
  -1  -2  17  154.61    7.98
  -1  -2  17  145.48    8.35
   1  -2 -17  140.19    9.35
   1  -2 -17  162.68    7.93
  -1   2  17  143.06    7.47
   1   2 -17  142.60    8.47
  -1   2  17  162.82    9.84
  -1  -2  18  108.18    8.90
   1  -2 -18  110.64    8.17
  -1   2  18  105.55    7.87
  -1  -2  18  111.47    9.25
   1   2 -18  104.69    8.77
  -1   2  18  110.65    9.94
   1  -2 -18   96.58    9.81
  -1  -2  19   25.70    9.16
   1  -2 -19   23.27    9.14
   1   2 -19   24.49    9.78
  -1  -2  19   24.92    9.15
  -1   2  19   24.43    8.31
  -1   2  19   18.00   11.35
  -1  -2  20    2.44    9.82
   1   2 -20    0.02   11.03
  -1  -2  20    1.61   10.61
   1  -2 -20    1.06    8.97
  -1   2  20   -1.22    8.76
  -1   2  20    2.90   12.18
  -1   3   1 1307.84   12.60
  -1  -3   1 1286.42   10.37
  -1   3   1 1269.82   10.60
   1  -3  -1 1350.71   10.84
   1  -3  -1 1312.50   12.43
  -1  -3   1 1366.40   13.86
   1   3  -1 1311.42   10.86
   1   3  -1 1302.64   13.98
   1  -3  -2 1689.36   14.84
  -1  -3   2 1702.41   11.97
  -1   3   2 1666.95   11.92
   1   3  -2 1719.59   12.20
   1   3  -2 1660.18   16.44
  -1   3   2  914.90   10.88
  -1  -3   2 1766.77   16.28
   1  -3  -2 1771.90   12.31
   1   3  -3  274.70    9.93
  -1   3   3  270.95    6.35
   1   3  -3  280.05    6.48
  -1  -3   3  275.89    6.36
   1  -3  -3  274.92    8.47
  -1  -3   3  270.14    8.54
   1  -3  -3  285.68    6.49
  -1   3   4 1011.84    8.89
  -1  -3   4 1073.76    9.15
  -1  -3   4 1050.78   13.52
   1   3  -4 1069.17    8.72
   1  -3  -4 1106.50    8.84
   1  -3  -4 1063.33   13.29
  -1   3   5   66.13    7.97
  -1  -3   5   71.14    5.12
  -1   3   5   67.36    5.08
   1  -3  -5   71.55    5.11
  -1  -3   5   70.20    8.00
   1   3  -5   67.94    4.52
  -1  -3   6  714.96   11.49
   1  -3  -6  737.36    7.00
  -1  -3   6  719.54    7.55
  -1   3   6  659.92    6.79
  -1   3   6  688.88   11.32
   1   3  -6  693.43    7.43
  -1  -3   7    9.40    6.81
  -1   3   7    7.25    7.27
  -1  -3   7   11.71    4.86
  -1   3   7   13.29    4.75
   1  -3  -7   14.64    4.75
   1   3  -7    7.17    4.86
  -1  -3   8  473.63    6.46
  -1   3   8  436.46   10.16
  -1   3   8  444.18    6.36
  -1  -3   8  447.27    9.58
   1   3  -8  433.55    5.88
   1  -3  -8  462.25    5.93
  -1   3   9  178.40    8.39
  -1  -3   9  200.48    5.31
  -1   3   9  182.71    5.09
   1   3  -9  179.11    5.91
   1  -3  -9  194.45    5.08
  -1  -3  10  368.56    6.07
  -1   3  10  344.10    5.65
   1   3 -10  348.69    6.60
   1  -3 -10  372.42    6.08
  -1   3  10  350.53    9.13
  -1   3  11   64.33    7.30
   1  -3 -11   68.37    4.90
  -1   3  11   61.85    5.48
  -1  -3  11   60.93    5.80
   1   3 -11   59.35    5.38
  -1  -3  11   -1.61    5.33
  -1   3  12  211.14    5.99
  -1  -3  12  235.03    6.64
   1   3 -12  224.81    6.87
   1  -3 -12  231.53    6.25
  -1   3  12  219.48    8.83
  -1   3  12    7.37    7.09
  -1  -3  12   76.96    6.44
   1  -3 -13  320.54    7.07
  -1  -3  13  317.74    6.98
   1   3 -13  297.75    6.36
  -1   3  13  331.80    9.20
  -1   3  13  303.85    7.09
  -1  -3  13  257.61    7.71
  -1   3  13   -1.75    7.07
  -1  -3  14  114.79    6.84
   1  -3 -14  122.66    6.63
  -1   3  14  104.71    6.44
  -1   3  14  117.18    8.76
  -1   3  14   -3.75    7.50
   1   3 -14   94.94    7.18
  -1  -3  14  108.73    7.84
   1  -3 -15   61.60    7.11
   1   3 -15   56.73    7.25
  -1  -3  15   66.83    6.80
  -1  -3  15   61.58    7.88
  -1   3  15   -2.13    7.50
  -1   3  15   61.51    6.60
  -1   3  15   66.48    8.24
   1   3 -16  362.73    8.38
  -1  -3  16  419.71    8.11
  -1   3  16  389.93    7.93
  -1   3  16    8.37    8.85
  -1   3  16  426.14   11.48
   1  -3 -16  410.93    8.01
  -1  -3  16  414.93    9.99
   1  -3 -17   -1.11    7.56
  -1  -3  17   -1.30    7.61
  -1   3  17    2.31   10.17
  -1   3  17   -2.06    9.63
  -1  -3  17    5.23    8.84
   1   3 -17   -4.13    8.23
  -1   3  17   -2.34    7.25
  -1   3  18  195.96    8.40
  -1  -3  18  223.31    8.94
  -1   3  18  231.70   11.58
  -1  -3  18  211.17   10.18
   1  -3 -18  210.22    8.86
   1   3 -18  205.60    9.02
  -1   3  18    4.98   10.05
  -1   3  19   36.84    8.83
  -1   3  19   34.79   12.16
  -1  -3  19   47.06    9.19
   1  -3 -19   38.67    9.08
   1   3 -19   41.68   10.11
  -1   3  19    2.14   11.10
  -1  -3  19   34.35   10.18
   1   4  -1 2334.92   13.20
  -1   4   1 2313.26   13.46
   1   4  -1 2352.30   16.56
   1  -4  -1 2498.95   13.87
   1  -4  -1 2466.01   15.34
  -1  -4   1 2400.13   13.37
  -1   4   1 2382.12   15.62
  -1  -4   1 2499.50   17.15
   1   4  -2   19.50    7.09
  -1   4   2   20.81    4.43
  -1  -4   2   20.69    6.37
  -1  -4   2   22.96    4.87
   1  -4  -2   18.85    5.11
   1  -4  -2   19.46    6.20
  -1   4   2   21.90    5.95
   1   4  -2   14.73    4.38
   1   4  -3  434.08    9.44
   1   4  -3  435.67    6.13
   1  -4  -3  440.61    8.63
  -1   4   3  421.92    6.07
  -1   4   3  448.77    8.59
  -1  -4   3  450.45    8.90
   1  -4  -3  451.68    6.19
  -1  -4   3  448.60    6.52
   1   4  -4    8.74    4.83
  -1  -4   4   11.99    6.21
  -1   4   4    9.41    5.71
  -1  -4   4    6.41    4.77
   1  -4  -4    6.29    4.81
  -1   4   4    7.25    4.81
   1  -4  -4    2.43    7.15
   1   4  -5 1155.11    8.80
  -1  -4   5 1185.73   12.42
  -1   4   5 1124.21    8.24
   1  -4  -5 1229.14   13.13
  -1  -4   5 1179.46    8.44
   1  -4  -5 1225.77    8.87
  -1  -4   6    0.29    7.40
   1  -4  -6   -3.03    4.30
  -1   4   6    3.39    4.25
   1   4  -6   -0.77    4.31
  -1  -4   6    2.40    4.24
  -1  -4   7   87.54    7.84
  -1  -4   7   91.33    5.21
  -1   4   7   84.38    5.13
  -1   4   7   89.90    8.31
   1   4  -7   88.84    5.29
   1  -4  -7   94.39    4.56
   1  -4  -8  113.76    4.73
  -1  -4   8  107.55    5.43
  -1  -4   8  103.06    8.00
  -1   4   8   92.16    5.22
  -1   4   8   93.18    8.06
   1   4  -8   99.06    5.47
  -1  -4   9  123.20    8.27
  -1   4   9  116.85    5.44
   1  -4  -9  122.93    4.92
  -1   4   9  107.64    7.73
   1   4  -9  111.05    5.68
  -1  -4   9  124.13    4.93
  -1  -4  10   23.21    7.82
  -1  -4  10   28.87    5.63
  -1   4  10   23.19    5.30
   1   4 -10   24.14    5.68
  -1   4  10   21.89    7.57
   1  -4 -10   20.03    5.23
  -1  -4  11   17.89    5.82
  -1  -4  11   22.21    8.09
   1   4 -11   23.69    5.09
  -1   4  11   23.37    8.04
   1  -4 -11   23.63    5.04
  -1   4  11   18.57    5.19
  -1  -4  12    6.05    5.34
   1  -4 -12    4.84    4.75
  -1   4  12    4.75    4.78
   1   4 -12   10.82    6.32
  -1   4  12    1.71    8.06
  -1  -4  12    6.75    8.12
  -1   4  13   82.08    8.65
  -1  -4  13   84.11    6.44
  -1   4  13   75.64    6.22
   1   4 -13   79.37    6.49
   1  -4 -13   85.38    5.49
  -1  -4  13    7.63    7.11
  -1  -4  13   89.57    8.63
  -1  -4  14   -0.63    7.35
  -1   4  14   22.54    8.79
  -1  -4  14   31.18    6.89
   1   4 -14   21.35    6.26
  -1   4  14   24.15    6.69
   1  -4 -14   24.25    5.77
  -1  -4  14   28.28    8.48
   1  -4 -15  355.18    7.03
  -1   4  15  347.58    7.79
  -1  -4  15  376.38    8.02
   1   4 -15  345.75    8.06
  -1   4  15  370.86   11.46
  -1  -4  15    0.97    8.00
  -1  -4  15  352.59   10.67
   1   4 -16   26.02    7.42
  -1  -4  16   33.78    7.18
  -1   4  16   34.13    7.51
  -1   4  16   27.58   10.35
   1  -4 -16   28.32    7.40
  -1   4  16   29.65    9.54
  -1  -4  16   -1.27    8.66
  -1  -4  16   33.52    9.85
   1   4 -17  103.12    8.25
  -1  -4  17  122.88    7.70
  -1  -4  17   -0.52    9.55
  -1   4  17  101.35    7.45
  -1   4  17  119.27   11.65
   1  -4 -17  119.88    8.81
  -1   4  17  102.46   10.97
  -1  -4  17  109.25   11.20
  -1  -4  18    2.56   10.92
  -1   4  18   12.49    8.53
   1   4 -18   14.56    8.75
  -1  -4  18   13.50    8.71
   1  -4 -18   16.10    7.74
  -1   4  18   15.21   11.95
  -1  -4  18   16.34   11.55
   1  -4 -19  188.45    9.94
  -1  -4  19  194.34    9.92
  -1  -4  19   -1.60   11.93
  -1   4  19  166.13    9.08
  -1   4  19  189.33   14.50
   1   4 -19  175.38   10.67
  -1  -4  19  171.16   12.90
  -1   5   1   -3.98    6.19
   1   5  -1   -0.47    6.60
   1   5  -1    6.88    4.85
   1  -5  -1    1.84    4.78
  -1  -5   1    3.22    5.78
   1  -5  -1    3.98    6.09
  -1  -5   1    2.89    5.01
  -1   5   1   -2.91    4.77
   1  -5  -2  278.76    5.42
  -1   5   2  253.02    5.99
   1   5  -2  263.23    5.80
   1   5  -2  265.20    7.97
  -1   5   2  274.63    6.80
  -1  -5   2  291.11    7.96
  -1  -5   2  269.58    5.38
   1  -5  -2  280.60    7.49
   1   5  -3   73.38    7.13
  -1  -5   3   81.08    6.64
   1   5  -3   79.80    5.37
   1  -5  -3   80.66    6.67
  -1   5   3   74.80    4.64
  -1  -5   3   71.98    4.67
  -1   5   3   68.96    6.57
   1  -5  -3   84.60    5.26
   1   5  -4 1281.70    8.70
  -1   5   4 1183.61    8.63
  -1   5   4 1235.63   10.89
  -1  -5   4 1340.58   12.12
   1   5  -4 1238.08   12.92
   1  -5  -4 1333.26    8.95
  -1  -5   4 1291.40    8.91
   1  -5  -4 1303.18   11.81
   1   5  -5  146.10    4.91
  -1   5   5  149.36    5.51
  -1  -5   5  154.35    7.52
  -1  -5   5  155.14    5.50
   1  -5  -5  165.92    5.54
  -1   5   5  143.84    6.75
   1  -5  -5  154.32    7.94
  -1   5   6  308.68    5.55
  -1   5   6  164.09    6.83
  -1  -5   6  323.98    5.53
  -1  -5   6  323.00    8.44
   1  -5  -6  348.53    6.20
   1   5  -6  324.96    6.07
  -1   5   7   41.97    7.48
  -1  -5   7   38.60    6.92
  -1   5   7   31.29    5.35
  -1  -5   7   40.76    5.47
  -1   5   7    1.32    5.16
   1  -5  -7   46.87    4.74
   1   5  -7   37.65    4.82
  -1   5   8   70.39    7.79
  -1  -5   8   78.59    7.87
   1  -5  -8   84.90    5.32
   1   5  -8   85.13    4.90
  -1   5   8   69.25    5.48
  -1  -5   8   79.66    5.55
  -1   5   8   -2.00    5.21
   1  -5  -9   14.46    4.71
  -1  -5   9   15.17    7.73
  -1  -5   9   14.71    4.63
  -1   5   9   11.44    4.71
  -1   5   9    9.64    8.41
   1   5  -9   20.30    5.31
  -1   5  10  475.29   10.12
  -1  -5  10  499.76    9.91
  -1  -5  10  535.78    6.95
  -1   5  10  452.19    6.77
   1   5 -10  488.29    6.41
   1  -5 -10  547.11    6.93
   1   5 -11   59.35    6.04
  -1  -5  11   60.00    8.18
  -1  -5  11   58.04    5.87
  -1   5  11   56.38    5.81
  -1   5  11   61.49    8.18
   1  -5 -11   64.14    5.65
   1  -5 -12  502.26    6.54
  -1  -5  12  486.34   10.17
  -1  -5  12  487.03    6.94
   1   5 -12  458.72    7.40
  -1   5  12  430.58   10.23
  -1   5  12  440.51    6.56
  -1   5  13   -3.63    6.33
  -1  -5  13    2.60    9.23
   1  -5 -13   14.10    6.03
  -1  -5  13   -2.52    6.73
   1   5 -13    4.41    5.94
  -1   5  13    8.57    8.98
  -1  -5  14   83.69    6.96
  -1   5  14   74.43    6.05
  -1  -5  14   83.97   10.19
   1  -5 -14   81.04    6.78
   1   5 -14   77.84    6.60
  -1   5  14   70.33    9.83
  -1  -5  15   14.72   10.47
  -1  -5  15   16.88    7.20
   1   5 -15   17.05    7.48
  -1   5  15   21.40   10.35
   1  -5 -15   23.76    7.47
  -1   5  15   17.19    6.63
  -1  -5  16  178.51   11.44
   1   5 -16  143.58    8.45
  -1  -5  16  177.73    8.04
  -1   5  16  177.39   12.17
  -1   5  16  162.05    7.39
   1  -5 -16  169.10    8.05
  -1  -5  17   38.39   11.91
   1   5 -17   36.07    7.91
  -1   5  17   38.68   11.94
   1  -5 -17   39.95    7.85
  -1  -5  17   37.85    8.53
  -1   5  17   38.80    8.39
  -1  -5  18   57.67   14.01
   1   5 -18   56.36    9.76
  -1  -5  18   66.56    9.12
  -1   5  18   54.52    9.46
  -1   5  18   78.83   13.80
   1  -5 -18   63.08    9.69
  -1   6   1   78.15    6.58
   1   6  -1   75.64    6.72
  -1   6   1   84.66    5.76
  -1  -6   1   86.74    6.49
   1  -6  -1   84.29    6.29
   1   6  -1   85.00    4.73
   1  -6  -1   78.81    5.53
  -1  -6   1   85.35    4.92
  -1  -6   2   14.15    6.07
   1   6  -2   12.16    6.44
   1   6  -2   14.25    4.65
  -1   6   2    9.35    5.80
   1  -6  -2    8.90    5.34
  -1  -6   2   10.34    5.18
  -1   6   2   13.65    5.78
   1  -6  -2   12.16    6.05
   1   6  -3    6.01    6.53
  -1   6   3    5.59    6.25
  -1   6   3    5.70    5.50
  -1  -6   3    6.05    6.00
   1  -6  -3   11.20    5.48
   1   6  -3   10.02    5.27
   1  -6  -3    7.49    6.41
  -1  -6   3   10.01    5.25
  -1   6   4    5.64    5.25
  -1   6   4    9.54    5.48
  -1  -6   4    6.02    6.51
   1   6  -4    9.61    5.42
  -1  -6   4   10.28    5.38
   1   6  -4    7.20    6.75
   1  -6  -4    9.88    5.37
   1  -6  -4    6.74    5.64
  -1  -6   5  675.63    9.38
   1   6  -5  625.18    6.65
   1  -6  -5  681.96    6.79
  -1   6   5  618.15    8.29
  -1  -6   5  650.58    7.00
   1  -6  -5  645.86    8.77
  -1   6   5  597.84    7.13
   1  -6  -6  159.46    7.63
  -1   6   6  144.78    6.75
  -1   6   6  134.02    5.75
   1  -6  -6  159.38    5.76
  -1  -6   6  154.90    5.61
  -1  -6   6  157.50    7.79
   1   6  -6  148.35    5.91
  -1   6   7   47.92    5.55
  -1  -6   7   62.04    7.88
   1   6  -7   52.10    5.08
  -1   6   7   51.78    7.22
   1  -6  -7   68.12    4.89
  -1  -6   7   61.49    4.99
  -1  -6   8   26.23    7.85
   1  -6  -8   17.84    5.65
  -1   6   8   16.07    5.56
  -1  -6   8   23.57    5.53
  -1   6   8    7.83    6.72
  -1   6   8   19.22    8.71
   1   6  -8   19.56    5.60
  -1   6   9  457.85   10.44
  -1  -6   9  449.86    9.74
   1  -6  -9  497.57    6.87
  -1   6   9   -2.14    6.71
  -1   6   9  396.30    6.63
   1   6  -9  438.76    7.03
  -1  -6   9  483.74    6.46
   1   6 -10   78.62    5.56
  -1   6  10   69.08    5.88
  -1  -6  10   89.87    6.22
  -1   6  10   14.64    7.05
  -1  -6  10   88.29    8.47
  -1   6  10   81.64    9.23
   1  -6 -10   99.84    5.99
  -1  -6  11  378.00    9.65
  -1   6  11  346.66   10.61
  -1  -6  11  384.99    7.36
  -1   6  11  325.71    7.11
   1   6 -11  364.40    6.58
   1  -6 -11  407.48    7.00
  -1  -6  12   12.57    9.31
  -1  -6  12   17.54    6.53
  -1   6  12   13.81    9.64
   1  -6 -12    9.71    6.31
   1   6 -12   11.77    5.94
  -1   6  12   14.37    6.32
  -1  -6  13  277.58   11.01
  -1  -6  13  277.81    7.58
  -1   6  13  245.66    6.50
   1   6 -13  255.62    7.61
  -1   6  13  260.78   10.80
   1  -6 -13  290.01    7.39
   1   6 -14    0.36    7.57
  -1  -6  14    1.74   10.86
  -1  -6  14    5.39    7.38
  -1   6  14    0.89    7.03
   1  -6 -14    5.40    6.10
  -1   6  14   -0.07   10.83
  -1   6  15  321.71   12.92
  -1  -6  15  341.67    9.10
   1   6 -15  270.59    8.32
  -1  -6  15  344.63   12.37
  -1   6  15  285.43    8.10
   1  -6 -15  341.65    7.54
   1   6 -16   10.06    8.00
  -1  -6  16   16.11    9.00
  -1   6  16    8.92    8.28
  -1  -6  16    4.25   12.22
   1  -6 -16   14.50    8.69
  -1   6  16    6.28   13.26
  -1  -6  17   15.94   13.25
  -1   6  17   16.14   14.54
  -1   7   1  122.26    6.36
   1   7  -1  134.06    7.45
   1   7  -1  133.36    6.12
  -1  -7   1  134.80    6.33
  -1   7   1  125.71    6.74
  -1  -7   1  139.98    6.88
   1  -7  -1  139.41    6.21
   1  -7  -1  139.61    7.33
   1  -7  -2  286.20    6.70
  -1   7   2  245.38    6.78
   1   7  -2  262.09    8.30
   1   7  -2  257.19    6.43
  -1   7   2  245.49    6.34
   1  -7  -2  270.14    7.91
  -1  -7   2  281.50    7.53
  -1  -7   2  268.68    6.33
   1   7  -3    2.08    4.79
  -1   7   3    5.72    6.76
  -1   7   3    1.35    6.34
   1  -7  -3   -0.59    6.53
  -1  -7   3    7.54    6.96
   1  -7  -3    4.92    5.15
   1   7  -3    0.85    7.73
  -1  -7   3   -0.75    4.81
   1   7  -4  291.44    5.83
  -1   7   4  301.09    7.87
  -1   7   4  294.40    7.17
  -1  -7   4  331.61    8.26
  -1  -7   4  308.70    6.33
   1  -7  -4  333.51    6.87
   1  -7  -4  309.10    8.34
   1   7  -4  302.75    9.49
  -1   7   5   17.25    7.13
  -1  -7   5   20.54    7.40
  -1  -7   5   14.04    5.53
   1  -7  -5   25.53    5.61
  -1   7   5   17.87    5.90
   1  -7  -5   22.09    7.76
   1   7  -5   21.19    5.48
  -1  -7   6  204.46    8.42
  -1  -7   6  187.26    6.20
   1  -7  -6  200.65    6.55
  -1   7   6  180.25    8.17
  -1   7   6  173.30    5.93
   1  -7  -6  187.10    8.99
   1   7  -6  168.48    6.33
  -1   7   7   17.98    7.29
  -1  -7   7   18.17    5.83
   1  -7  -7   25.12    5.74
  -1  -7   7   19.45    7.70
  -1   7   7   17.86    5.29
   1   7  -7   20.83    5.87
  -1   7   8   98.35    8.10
  -1  -7   8  104.00    8.19
   1  -7  -8  119.95    6.08
  -1  -7   8  108.26    6.15
  -1   7   8  101.22    9.48
   1   7  -8   96.14    6.48
  -1   7   8   88.02    5.52
  -1   7   9   10.97    6.06
  -1   7   9   17.27    9.91
  -1  -7   9   21.74    8.94
  -1   7   9    8.71    8.17
  -1  -7   9   20.26    6.12
   1  -7  -9   21.33    5.84
   1   7  -9   13.87    6.37
  -1  -7  10  356.10    9.86
  -1   7  10  289.16    6.37
   1   7 -10  332.26    7.21
  -1   7  10  333.04   11.34
  -1  -7  10  344.24    6.46
   1  -7 -10  384.18    7.15
  -1   7  10   -0.38    8.16
  -1   7  11   59.10   10.48
   1   7 -11   58.27    6.91
  -1   7  11   45.70    5.84
  -1   7  11   37.44    8.77
   1  -7 -11   65.63    6.76
  -1  -7  11   68.37   10.10
  -1  -7  11   57.65    5.98
  -1   7  12  266.92    6.89
  -1  -7  12  312.26   11.38
  -1   7  12  283.38   11.79
   1  -7 -12  327.87    6.92
  -1  -7  12  330.31    7.86
   1   7 -12  281.06    8.07
   1  -7 -13   11.57    6.99
  -1  -7  13    5.36   11.24
  -1   7  13    7.27   10.99
  -1   7  13    6.70    7.27
  -1  -7  13   10.32    7.95
   1   7 -13    5.92    7.57
   1  -7 -14   35.28    7.92
  -1   7  14   28.86   12.22
  -1  -7  14   30.38   12.67
  -1  -7  14   38.03    7.60
  -1  -7  14   40.17   12.59
   1   7 -14   29.75    7.68
  -1   7  14   31.83    6.94
  -1  -7  15   30.43    8.24
   1  -7 -15   31.56    7.32
   1   7 -15   26.04    9.07
  -1  -7  15   29.08   13.64
  -1   7  15   28.86    8.39
  -1  -7  15   30.23   13.53
  -1   7  15   21.36   13.46
  -1  -8   1  334.38    7.68
   1   8  -1  304.49    8.48
   1   8  -1  302.42    7.09
  -1   8   1  295.12    7.90
   1  -8  -1  350.52    7.16
  -1  -8   1  353.83    8.34
   1  -8  -1  361.70    8.04
  -1   8   1  299.85    7.30
  -1   8   2   53.20    7.18
   1   8  -2   42.43    6.43
  -1   8   2   43.63    7.29
   1  -8  -2   52.40    6.28
  -1  -8   2   53.58    6.76
  -1  -8   2   54.23    7.58
   1   8  -2   42.99    8.30
   1  -8  -2   45.56    7.77
   1   8  -3  330.53    9.33
   1   8  -3  326.36    7.41
  -1   8   3  303.80    7.91
   1  -8  -3  362.37    8.80
  -1  -8   3  349.23    7.57
  -1  -8   3  375.03    8.40
   1  -8  -3  378.13    7.55
  -1   8   3  313.60    7.50
   1   8  -4   11.52    6.24
  -1   8   4   10.21    7.33
  -1   8   4    9.93    7.00
  -1  -8   4   15.74    7.75
   1   8  -4   12.49    8.78
   1  -8  -4    6.99    6.42
  -1  -8   4    6.30    5.83
   1  -8  -4   14.10    8.35
  -1   8   5  301.45    8.28
  -1   8   5  306.94    7.58
  -1  -8   5  348.66    9.73
  -1  -8   5  340.84    7.24
   1  -8  -5  335.19    9.06
   1  -8  -5  348.88    7.37
   1   8  -5  302.52    6.53
   1   8  -6   36.71    6.28
  -1   8   6   39.18    7.63
  -1   8   6   39.59    7.31
  -1  -8   6   41.01    6.39
  -1  -8   6   46.69    8.31
   1  -8  -6   55.48    6.59
   1  -8  -6   43.02    8.43
  -1   8   7  127.23    7.67
  -1  -8   7  160.28    9.47
  -1   8   7  124.58    8.39
  -1  -8   7  146.80    6.81
   1   8  -7  135.48    6.85
   1  -8  -7  162.33    6.42
  -1   8   8   -0.67    7.93
  -1   8   8    1.77    7.32
  -1  -8   8    0.64    9.64
  -1   8   8    6.73    9.43
  -1  -8   8   -2.10    5.78
   1  -8  -8    0.15    6.68
   1   8  -8    1.35    6.75
  -1   8   9   52.66    9.00
  -1   8   9   48.56    6.76
  -1   8   9   69.72   10.64
  -1  -8   9   67.46    7.09
  -1  -8   9   69.94   10.20
   1   8  -9   50.59    6.36
   1  -8  -9   65.89    7.48
  -1   8  10    2.94   11.31
  -1   8  10   -0.72    8.89
  -1   8  10   -3.01    7.40
  -1  -8  10    2.72   10.68
  -1  -8  10    6.93    7.30
   1  -8 -10   11.78    6.28
   1   8 -10    6.79    6.32
   1  -8 -11  116.67    7.52
  -1   8  11   91.22   12.20
  -1   8  11   51.49    9.95
  -1   8  11   76.83    7.84
  -1  -8  11  110.04   11.52
  -1  -8  11   99.65    7.77
   1   8 -11   84.57    7.81
  -1   8  12   16.08    7.85
  -1   8  12   22.79   12.36
  -1  -8  12   23.24   12.45
   1  -8 -12   30.49    7.60
  -1  -8  12   25.35    8.01
  -1  -8  12   26.03   13.04
   1   8 -12   14.49    7.69
  -1  -8  13  135.38   14.57
  -1   8  13   82.81    7.64
  -1  -8  13  121.25   13.38
  -1   8  13  103.30   13.46
  -1  -8  13  128.59    8.19
   1   8 -13   96.29    8.28
   1  -8 -13  132.51    7.58
  -1   9   1    7.96    7.58
   1   9  -1    8.82    7.10
   1   9  -1   21.31    8.91
  -1  -9   1   14.24    7.92
   1  -9  -1   19.39    6.93
  -1  -9   1   18.92    8.27
  -1   9   1   13.07    7.23
   1  -9  -1   22.66    8.75
   1  -9  -2  160.74    9.22
   1  -9  -2  159.66    7.04
   1   9  -2  139.26    7.64
   1   9  -2  135.76   10.07
  -1   9   2  121.50    7.99
  -1   9   2  134.07    7.63
  -1  -9   2  147.94    8.08
  -1  -9   2  162.77    8.96
  -1   9   3    8.18    7.43
   1   9  -3    9.44    9.10
   1   9  -3    7.71    6.33
  -1   9   3    8.65    6.96
  -1  -9   3   10.63    8.38
   1  -9  -3    6.17    7.10
   1  -9  -3   12.46    8.40
  -1  -9   3    7.94    6.76
  -1   9   4  272.21    8.44
  -1   9   4  264.22    9.03
  -1  -9   4  357.37    9.45
   1  -9  -4  335.81    7.71
  -1  -9   4  334.10    8.33
   1  -9  -4  343.71   10.36
   1   9  -4  283.27   10.59
   1   9  -4  276.15    8.18
  -1   9   5   -5.30    8.28
  -1   9   5    3.28    7.93
  -1  -9   5    2.77    7.73
  -1  -9   5   -0.37    8.45
   1  -9  -5   -0.65    7.61
   1  -9  -5    2.23    9.27
   1   9  -5    5.52    6.73
  -1   9   6  116.95    9.16
   1  -9  -6  136.52    9.83
  -1  -9   6  123.47    7.79
  -1   9   6  113.93    9.10
  -1  -9   6  132.54    9.26
   1  -9  -6  135.01    7.93
   1   9  -6  112.22    7.92
   1  -9  -7    8.54    7.54
  -1   9   7    2.99    8.61
  -1  -9   7   -0.94   10.14
  -1  -9   7   -9.12    7.29
   1   9  -7    1.70    6.52
  -1   9   7    4.70    9.57
  -1   9   8   37.98    9.54
  -1   9   8   28.68    7.87
  -1  -9   8   30.89    6.74
  -1  -9   8   44.66   10.14
   1  -9  -8   47.01    8.05
  -1   9   8   43.13   11.01
   1   9  -8   35.09    7.50
  -1   9   9    7.41   10.33
  -1   9   9    8.91    8.94
  -1   9   9    8.86   11.33
  -1  -9   9   12.65    7.58
   1  -9  -9   12.05    8.42
  -1  -9   9   11.43   11.14
   1   9  -9   12.40    7.63
  -1   9  10  205.39   13.47
  -1   9  10   60.26   11.17
   1   9 -10  187.60    8.52
  -1   9  10  161.65    8.64
   1  -9 -10  241.65    8.35
  -1  -9  10  244.39    8.84
  -1  -9  10  240.76   12.82
   1  10  -1  150.79    8.50
  -1  10   1  136.82   10.14
   1 -10  -1  182.98    8.72
  -1 -10   1  202.87    9.87
   1  10  -1  136.55   11.11
  -1 -10   1  176.94    9.39
  -1  10   1  139.21    9.00
   1 -10  -1  190.28   10.34
   1  10  -2    0.37    7.87
  -1 -10   2    3.91    9.78
   1  10  -2    1.45   11.02
  -1 -10   2   -0.18    8.50
   1 -10  -2    5.19    8.10
  -1  10   2   10.38    9.52
   1 -10  -2    0.57    9.77
  -1  10   2    1.86    8.44
  -1 -10   3    3.76    9.24
   1 -10  -3    1.19    8.33
  -1  10   3    7.53    9.28
  -1 -10   3    1.49    9.74
   1 -10  -3    2.50    9.98
  -1  10   3    0.66    9.17
   1  10  -3    3.50    7.51
   1  10  -3    7.07   11.25
  -1 -10   4    1.37   10.30
   1 -10  -4    8.01    7.28
  -1  10   4    4.05   10.03
  -1 -10   4    0.69    8.89
   1  10  -4    4.00    8.49
   1 -10  -4   -3.41   10.20
  -1  10   4   -2.21    8.77
  -1 -10   5   60.71    8.62
   1 -10  -5   59.53    8.72
  -1 -10   5   63.59   10.36
  -1  10   5   47.46    8.82
   1  10  -5   42.39    8.87
  -1  10   5   57.34   10.06
  -1  10   6   27.95    9.85
  -1  10   6   22.05    9.40
  -1 -10   6   41.56   11.01
  -1 -10   6   44.07    9.53
   1  10  -6   32.10    8.76
   1 -10  -6   43.72    8.78
   0   0   3    0.23    5.81
   0   0  -3    2.57    4.66
   0   0   3    2.90    5.21
   0   0  -3    0.42    6.07
   0   0   4 1087.38   12.72
   0   0   4 1066.33   11.83
   0   0  -4 1042.29   11.85
   0   0  -4 1082.70   12.75
   0   0  -5    1.74    5.05
   0   0   5    0.73    5.68
   0   0   5    0.48    4.85
   0   0  -5   -0.63    5.81
   0   0  -6 1975.39   14.64
   0   0   6 2069.69   15.29
   0   0   6 2020.93   15.02
   0   0  -6 2004.06   15.12
   0   0   7   -3.89    4.88
   0   0  -7   -1.64    4.29
   0   0  -7   -2.20    5.55
   0   0   7    0.45    5.26
   0   0   8 1753.12   12.99
   0   0  -8 1680.55   12.82
   0   0   8 1765.37   12.90
   0   0  -8 1665.27   12.17
   0   0  -9    2.44    5.29
   0   0   9   -4.15    5.29
   0   0  -9    3.33    5.58
   0   0   9    3.04    4.97
   0   0 -10 1315.58   10.23
   0   0 -10 1330.84   11.19
   0   0  10 1355.08   11.31
   0   0  10 1373.20   10.79
   0   0  11    2.82    5.68
   0   0 -11    1.40    6.23
   0   0  11    0.05    5.18
   0   0 -11   -1.90    5.51
   0   0  12   20.66    5.27
   0   0 -12   24.23    5.46
   0   0  12   22.63    5.79
   0   0 -12   21.16    6.79
   0   0 -13   -1.67    6.43
   0   0 -13    1.78    6.23
   0   0  13   -3.42    5.90
   0   0  13    0.11    5.54
   0   0 -14  918.08    9.75
   0   0  14  967.54    9.97
   0   0  14  995.64    9.83
   0   0 -15    2.24    6.76
   0   0  15    3.45    6.67
   0   0  15   -3.78    5.89
   0   0 -16  766.96   10.07
   0   0  16  842.21    9.83
   0   0  16  852.26    9.46
   0   0  17   -7.11    6.57
   0   0  17    8.72    7.20
   0   0 -17    7.39    8.46
   0   0  18  124.10    7.49
   0   0 -18  121.73    9.02
   0   0  18  132.46    7.85
   0   0  19    3.10    7.83
   0   0  19    8.71    8.44
   0   0 -19    9.30    9.65
   0   0 -20  290.82   10.86
   0   0  20  314.85    9.59
   0   0  20  315.72    9.85
   0   1   2  903.06   11.09
   0  -1   2  911.34   11.15
   0   1  -2  912.85   11.53
   0  -1  -2  928.30   11.54
   0  -1  -3 4047.79   29.09
   0   1   3 4024.07   29.90
   0   1   3 3718.60   23.07
   0  -1  -3 3736.23   22.96
   0   1  -3 3832.65   23.68
   0  -1   3 3882.10   23.98
   0  -1   4    4.25    6.01
   0   1  -4    2.69    5.47
   0   1   4    0.20    5.16
   0  -1  -4    4.46    7.00
   0  -1   4    2.56    4.79
   0  -1  -4   -0.73    4.48
   0   1   4    1.13    6.51
   0  -1   5 1476.89   14.33
   0  -1  -5 1419.50   11.65
   0  -1  -5 1452.37   14.22
   0   1  -5 1446.67   12.18
   0   1   5 1514.75   14.61
   0  -1   5 1483.37   12.31
   0   1   5 1464.42   11.80
   0   1   6 1229.18   10.43
   0  -1  -6 1205.20   12.38
   0   1  -6 1214.97   10.84
   0  -1   6 1273.97   10.87
   0  -1   6 1224.24   11.97
   0   1   6 1258.22   12.55
   0  -1  -6 1192.52   10.26
   0   1   7 1219.22   12.24
   0   1  -7 1138.69   10.18
   0  -1  -7 1202.11   12.03
   0  -1   7 1213.92   11.39
   0  -1  -7 1150.46    9.63
   0  -1   7 1181.29    9.84
   0   1   7 1144.00    9.72
   0   1   8    1.04    6.23
   0  -1   8   -0.13    4.39
   0   1  -8   -0.54    5.24
   0   1   8    0.16    4.68
   0  -1  -8    1.56    4.81
   0  -1  -8    1.66    5.85
   0  -1   8    1.86    5.42
   0   1  -9 1321.88   10.51
   0  -1   9 1404.50   10.54
   0  -1  -9 1380.36    9.93
   0   1   9 1394.82    9.83
   0  -1   9 1369.13   11.76
   0   1   9 1447.57   12.25
   0  -1  -9 1362.79   12.24
   0   1 -10    3.28    4.59
   0  -1 -10    7.42    4.70
   0   1  10    0.89    5.91
   0  -1  10    4.77    4.92
   0  -1  10    4.51    5.73
   0  -1 -10    8.06    6.22
   0   1  10    7.05    4.51
   0  -1 -11 1673.87   13.18
   0   1  11 1773.10   13.62
   0   1  11 1700.71   11.67
   0  -1  11 1734.14   13.55
   0  -1  11 1758.17   12.05
   0   1 -11 1683.39   11.70
   0  -1 -11 1655.09   11.00
   0  -1  12   65.88    6.16
   0   1  12   69.30    6.87
   0   1  12   72.69    5.84
   0  -1 -12   67.21    6.06
   0  -1  12   70.55    5.71
   0   1 -12   68.00    5.34
   0  -1 -12   62.58    6.82
   0   1 -13  233.07    7.32
   0   1  13  248.27    6.83
   0   1  13  238.63    6.45
   0  -1 -13  245.70    6.71
   0  -1 -13  239.14    7.22
   0  -1  13  256.37    6.95
   0  -1  13  251.37    6.52
   0  -1 -14  264.82    7.66
   0   1  14  290.97    6.66
   0   1  14  282.71    7.64
   0   1 -14  248.73    7.30
   0  -1 -14  271.41    7.00
   0  -1  14  273.96    6.96
   0  -1  14  282.49    6.79
   0  -1 -15  763.42    9.86
   0  -1  15  829.87    9.47
   0   1 -15  755.79    9.34
   0   1  15  824.31    9.19
   0   1  15  817.45    9.79
   0  -1 -15  779.97    9.14
   0  -1  15  807.30    9.01
   0  -1 -16   24.07    7.86
   0   1 -16   30.78    6.99
   0   1  16   27.42    6.06
   0  -1  16   29.79    6.62
   0   1  16   24.28    7.55
   0  -1 -16   30.08    6.74
   0  -1  16   28.06    6.43
   0  -1 -17  325.33    8.83
   0   1 -17  338.36    8.66
   0  -1 -17  340.28    7.98
   0  -1  17  341.32    8.57
   0   1  17  364.52    8.67
   0   1  17  349.69    7.80
   0  -1  17  350.86    8.26
   0   1 -18   36.13    8.29
   0   1  18   35.29    7.79
   0   1  18   30.77    7.11
   0  -1  18   37.84    7.35
   0  -1 -18   28.93    8.91
   0  -1  18   36.01    7.65
   0   1  19  189.71    8.31
   0   1 -19  182.98    9.44
   0  -1 -19  186.62    9.90
   0  -1  19  196.05    8.57
   0   1  19  199.97    9.47
   0  -1  19  199.72    8.81
   0  -1  20   11.40    8.66
   0  -1 -20    4.39    9.82
   0   1  20   11.94    8.26
   0   1  20    4.29    9.94
   0   1 -20    4.82   10.36
   0  -1  20    0.83    9.11
   0   2   0 3733.19   24.65
   0   2   0 3767.32   24.24
   0  -2   0 3821.03   24.78
   0  -2   0 3758.33   24.07
   0   2  -1  498.77    9.62
   0  -2  -1  510.70    9.09
   0   2  -1  507.68    8.67
   0  -2   1  508.09    9.35
   0  -2   1  514.51    8.68
   0   2   1  508.71    8.78
   0  -2  -1  516.85    8.84
   0   2   1  500.82    8.96
   0   2  -2  396.76    9.73
   0   2  -2  385.40    7.12
   0  -2   2  392.69    9.03
   0  -2   2  385.50    7.58
   0   2   2  385.87    8.45
   0  -2  -2  389.10    7.19
   0  -2  -2  393.25    9.06
   0   2   2  380.01    7.07
   0  -2   3   84.39    7.32
   0  -2   3   80.13    5.33
   0  -2  -3   81.98    7.05
   0  -2  -3   80.50    5.28
   0   2   3   79.16    5.16
   0   2  -3   76.53    5.96
   0   2   3   83.23    6.44
   0  -2   4  141.39    6.25
   0   2   4  136.48    6.69
   0  -2  -4  139.73    5.55
   0   2   4  131.32    6.16
   0   2   4  138.47    6.70
   0   2  -4  137.26    5.64
   0  -2   4  135.17    7.00
   0  -2   5  140.75    5.37
   0   2   5  139.23    6.54
   0   2   5  136.70    5.55
   0  -2  -5  135.10    5.68
   0   2  -5  140.48    5.30
   0   2   5  134.30    6.75
   0   2   6 1935.17   15.98
   0   2   6 1816.87   14.71
   0   2  -6 1847.21   11.95
   0  -2  -6 1857.50   11.40
   0  -2   6 1926.43   12.34
   0   2   6 1785.79   11.30
   0   2   7  370.25    8.53
   0   2  -7  348.34    6.34
   0   2   7  349.27    6.14
   0  -2   7  356.77    7.52
   0  -2  -7  359.06    6.14
   0  -2   7  368.46    6.33
   0  -2  -8 2149.58   15.41
   0   2  -8 2108.51   12.33
   0   2   8 2218.24   16.58
   0  -2  -8 2077.67   11.50
   0  -2   8 2178.96   16.78
   0   2   8 2126.01   11.78
   0  -2   8 2197.53   12.54
   0   2  -9  279.81    5.38
   0  -2   9  301.01    7.39
   0   2   9  282.15    5.73
   0  -2  -9  290.65    8.06
   0  -2  -9  280.58    5.68
   0  -2   9  298.65    5.87
   0   2   9  300.45    8.09
   0   2  10 1876.83   14.76
   0  -2  10 1915.77   11.58
   0   2 -10 1771.09   11.26
   0  -2 -10 1840.87   10.94
   0   2  10 1829.45   11.11
   0  -2  10 1892.01   15.05
   0  -2 -10 1857.05   13.72
   0   2  11  180.35    7.25
   0   2 -11  168.25    6.12
   0  -2 -11  181.42    5.15
   0   2  11  175.73    5.47
   0  -2  11  178.27    6.22
   0  -2 -11  171.76    7.43
   0  -2  11  185.07    5.96
   0   2 -12 1043.46    9.26
   0  -2 -12 1089.86   10.41
   0   2  12 1113.03   10.83
   0   2  12 1135.79    8.82
   0  -2  12 1152.63   11.42
   0  -2 -12 1141.71    9.07
   0  -2  12 1126.04    9.06
   0   2 -13   -1.05    6.05
   0  -2  13   -0.29    6.06
   0   2  13   -1.23    5.54
   0   2  13   -2.24    6.86
   0  -2 -13   -1.16    5.03
   0  -2 -13    2.83    7.06
   0  -2  13   -1.99    5.95
   0   2  14 1077.58   11.94
   0   2  14 1082.51    9.57
   0  -2 -14 1036.72   11.29
   0  -2  14 1117.95   11.61
   0  -2 -14 1109.96    9.56
   0   2 -14 1031.28    9.59
   0  -2  14 1097.66    9.74
   0   2  15   47.41    5.45
   0   2  15   47.54    7.75
   0  -2  15   48.15    6.23
   0  -2 -15   50.11    6.35
   0  -2 -15   49.66    7.45
   0   2 -15   40.37    6.19
   0  -2  15   44.95    6.35
   0  -2 -16  351.81    8.91
   0   2  16  367.82    6.87
   0   2  16  360.30    8.90
   0  -2 -16  349.03    7.73
   0   2 -16  351.61    8.06
   0  -2  16  365.10    8.45
   0  -2  16  373.16    7.44
   0  -2 -17   -1.45    8.55
   0   2  17    5.15    5.92
   0   2  17    2.20    8.25
   0  -2  17    4.20    7.63
   0   2 -17    8.74    7.10
   0  -2 -17    1.50    7.42
   0  -2  17    5.47    6.92
   0   2  18  139.61    9.05
   0  -2  18  121.30    7.98
   0   2  18  119.80    7.24
   0  -2 -18  114.07    9.44
   0   2 -18  109.94    8.70
   0  -2  18  120.34    7.74
   0  -2 -18  135.48    8.39
   0   2  19   33.20    8.65
   0  -2 -19   28.81    8.51
   0  -2  19   33.65    8.27
   0   2  19   34.09    7.99
   0  -2  19   33.54    8.87
   0   2 -19   34.89    9.13
   0  -2 -19   29.88    9.01
   0  -2  20  229.65    9.78
   0   2 -20  177.67   10.69
   0   2  20  204.99    9.37
   0  -2  20  219.48   10.11
   0   2  20  209.36   11.37
   0   3   0    1.27    4.92
   0  -3   0    0.45    4.87
   0   3   0    0.81    4.69
   0  -3   0    0.70    5.46
   0   3   1  967.87    9.91
   0   3  -1  997.07    9.87
   0   3   1  986.01    9.93
   0  -3   1  999.85    9.36
   0  -3   1  991.04   10.46
   0   3  -1  939.77   10.36
   0  -3  -1 1020.31   10.31
   0  -3  -1 1024.76   10.10
   0   3  -2  857.04   10.70
   0   3  -2  904.64    9.33
   0  -3  -2  948.45    9.48
   0  -3   2  886.93    8.81
   0   3   2  918.47    9.36
   0  -3  -2  889.95   10.33
   0   3   2  881.14    9.63
   0  -3   2  897.41   10.05
   0  -3   3 1311.13   12.53
   0   3   3 1226.86   11.43
   0   3   3 1234.79    9.89
   0  -3   3 1263.40   10.05
   0  -3  -3 1296.06   10.15
   0  -3  -3 1274.73   12.08
   0   3  -3 1279.46   12.67
   0   3  -3 1270.49   10.10
   0   3   4  329.96    7.52
   0  -3   4  330.02    8.19
   0  -3   4  327.98    5.86
   0   3   4  314.33    6.35
   0  -3  -4  345.25    6.49
   0  -3  -4  329.50    7.55
   0   3  -4  316.56    6.45
   0  -3   5 1055.78    8.41
   0  -3  -5 1071.69    8.74
   0   3   5 1000.42    8.15
   0   3   5 1080.00   11.37
   0   3  -5 1013.33    8.64
   0  -3   5 1075.16   11.64
   0  -3   6  175.84    4.93
   0   3   6  159.93    4.84
   0  -3  -6  169.12    4.84
   0   3   6  163.23    7.65
   0  -3   6  164.86    7.49
   0   3   6  165.94    7.51
   0   3  -6  162.14    4.93
   0  -3   7  936.49    7.66
   0   3   7  897.20   11.27
   0   3  -7  875.09    7.57
   0  -3  -7  942.95    7.49
   0   3   7  871.04    7.63
   0   3   7  897.38   10.47
   0  -3   7  904.28   10.91
   0  -3  -8   96.05    5.05
   0   3   8   89.21    7.68
   0   3   8   95.46    4.48
   0  -3   8  101.13    5.10
   0   3  -8   93.64    4.64
   0   3   8   94.66    7.15
   0   3  -9 1609.70   10.13
   0  -3   9 1725.87   10.36
   0   3   9 1651.37   14.08
   0   3   9 1576.88    9.46
   0  -3   9 1645.32   14.31
   0  -3  -9 1698.02    9.88
   0   3   9 1600.05   13.29
   0  -3  10   72.93    4.58
   0   3  10   71.58    5.11
   0   3 -10   59.71    4.67
   0  -3 -10   64.50    5.11
   0   3  10   65.99    7.10
   0  -3  10   65.64    6.23
   0   3  10   65.83    6.31
   0  -3  11 1108.07    8.72
   0  -3 -11 1093.54    8.27
   0   3  11 1040.24    7.92
   0  -3  11 1087.35   11.04
   0   3 -11 1014.89    8.62
   0   3  11 1043.93   10.89
   0   3  11 1026.47   10.39
   0  -3  12   38.15    5.47
   0  -3  12   38.58    6.38
   0   3 -12   34.30    5.64
   0   3  12   33.74    4.51
   0  -3 -12   39.39    5.26
   0   3  12   34.48    7.02
   0   3  12   35.72    6.69
   0  -3  13  452.03    6.68
   0   3  13  445.91    8.13
   0  -3  13  464.71    8.39
   0   3 -13  410.32    6.76
   0  -3 -13  460.93    6.28
   0   3  13  445.98    6.79
   0   3  13  418.68    8.75
   0  -3  14   96.66    6.29
   0   3 -14   76.07    6.49
   0  -3  14   86.74    7.10
   0   3  14   83.97    7.85
   0   3  14   89.17    6.06
   0   3  14   80.98    8.45
   0  -3 -14   83.75    6.00
   0   3 -15  298.52    7.84
   0  -3  15  313.64    7.32
   0  -3 -15  309.82    7.11
   0   3  15  303.90    6.91
   0  -3  15  323.24    8.16
   0   3  15  318.49    8.67
   0   3  15  285.55    8.65
   0   3  16    8.14    7.00
   0   3  16   11.63    6.63
   0  -3 -16   13.64    7.15
   0  -3  16    9.21    7.23
   0   3 -16   10.98    7.14
   0   3  16    8.71    8.12
   0  -3  16   12.05    6.94
   0  -3  17  394.95    8.27
   0  -3 -17  390.97    7.71
   0   3  17  383.20    8.35
   0   3  17  379.54   10.18
   0   3 -17  377.54    8.70
   0  -3  17  393.69    9.53
   0   3  17  343.69   10.00
   0  -3  18   -1.17    7.93
   0   3  18    4.37    8.08
   0   3  18   -6.66    9.34
   0  -3 -18    5.61    8.61
   0  -3  18    0.98    8.50
   0   3 -18   -3.17    8.50
   0   3  18    7.66    9.68
   0  -3  19  221.61    9.07
   0   3  19  200.22    8.84
   0  -3  19  224.03    9.39
   0   3 -19  187.46    9.53
   0  -3 -19  216.19    9.48
   0   3  19  208.56   10.87
   0   3  19  198.68   11.11
   0   4   0 3744.69   19.49
   0  -4   0 3979.07   19.78
   0  -4   0 3838.69   19.04
   0   4   0 3791.71   18.98
   0  -4  -1  229.58    6.18
   0   4  -1  214.62    6.58
   0   4  -1  220.63    6.11
   0   4   1  218.43    5.63
   0   4   1  210.76    6.29
   0  -4   1  225.00    6.41
   0  -4   1  221.78    6.09
   0  -4  -1  214.87    6.28
   0   4  -2 1697.29   13.44
   0   4  -2 1706.45   10.99
   0  -4   2 1748.65   12.68
   0   4   2 1661.40   11.50
   0   4   2 1710.06   11.96
   0  -4   2 1720.79   11.16
   0  -4  -2 1791.21   11.93
   0  -4  -2 1716.58   12.50
   0   4  -3   10.90    4.22
   0  -4   3   14.58    4.86
   0   4   3   10.77    5.67
   0  -4   3    7.44    6.11
   0   4   3   10.09    4.29
   0   4  -3   10.28    5.89
   0  -4  -3   12.39    5.50
   0  -4  -3    8.42    4.88
   0  -4   4 1162.23    8.70
   0   4   4 1081.53    8.45
   0  -4  -4 1162.88    8.69
   0   4   4 1113.74   10.37
   0  -4   4 1138.35   11.34
   0  -4  -4 1132.06   10.96
   0   4  -4 1114.90    8.66
   0   4  -4 1123.58   11.54
   0   4   5    9.34    6.46
   0  -4   5    6.24    6.62
   0  -4   5    6.85    4.74
   0   4   5   13.24    4.75
   0  -4  -5    8.55    4.84
   0   4  -5   13.47    4.18
   0  -4  -5   12.80    6.50
   0  -4   6 1698.55    9.97
   0   4   6 1684.73   13.31
   0   4   6 1555.86    9.48
   0  -4   6 1656.10   13.83
   0  -4  -6 1707.57   10.11
   0   4  -6 1587.44    9.84
   0  -4   7   22.58    6.73
   0  -4   7   29.07    4.96
   0   4   7   27.32    6.70
   0   4   7   27.33    4.88
   0   4   7   26.21    7.24
   0  -4  -7   28.30    4.81
   0   4  -7   27.92    4.38
   0  -4   8  614.05    9.21
   0   4   8  628.81    9.30
   0  -4   8  637.16    6.45
   0   4   8  607.68    9.57
   0   4   8  586.98    6.25
   0  -4  -8  646.81    6.76
   0   4  -8  603.54    6.38
   0  -4   9   54.23    6.68
   0  -4   9   57.70    5.47
   0   4  -9   54.92    5.51
   0   4   9   48.03    6.76
   0   4   9   50.25    4.57
   0  -4  -9   55.09    4.62
   0   4   9   48.56    6.94
   0  -4  10  560.13    8.56
   0  -4  10  577.30    6.44
   0   4 -10  552.67    6.97
   0   4  10  541.10    8.72
   0   4  10  545.56    8.59
   0   4  10  526.86    6.15
   0  -4  10  558.08    8.45
   0  -4 -10  560.66    6.19
   0  -4 -11    1.16    4.48
   0  -4  11   -0.47    5.20
   0   4 -11    3.94    5.22
   0   4  11    1.54    6.92
   0  -4  11   -0.79    6.37
   0   4  11    1.45    6.91
   0   4  11   -1.79    5.21
   0  -4  11    2.99    6.94
   0   4  12  362.25    8.72
   0  -4  12  381.35    8.38
   0  -4  12  378.60    6.10
   0   4  12  343.98    5.86
   0  -4 -12  380.34    6.32
   0   4 -12  360.70    6.61
   0   4  12  349.18    8.53
   0  -4  12  370.49    8.80
   0  -4  13   45.72    5.36
   0   4 -13   42.63    6.03
   0   4  13   52.80    5.05
   0  -4 -13   51.76    5.83
   0  -4  13   46.98    7.53
   0   4  13   46.73    8.52
   0   4  13   42.92    8.27
   0  -4  13   46.42    8.63
   0   4  14  221.74    8.44
   0  -4  14  236.23    6.29
   0  -4  14  224.67    7.85
   0  -4 -14  230.75    5.94
   0   4 -14  219.58    7.33
   0   4  14  221.52    5.90
   0   4  14  218.26    8.47
   0  -4  14  225.30    8.73
   0   4 -15    4.85    7.06
   0  -4  15    7.71    6.46
   0  -4 -15   10.07    6.76
   0   4  15    4.45    7.87
   0  -4  15    4.89    7.35
   0   4  15    7.10    6.45
   0   4  15   18.14    8.27
   0  -4  15   12.46    7.43
   0  -4 -16  317.48    7.17
   0   4 -16  283.82    7.53
   0  -4  16  320.77    8.18
   0   4  16  302.91    7.71
   0   4  16  308.61    9.54
   0  -4  16  318.75    9.09
   0   4  16  287.72    9.50
   0  -4  17    8.68    7.43
   0   4  17    2.95    9.26
   0   4  17   12.97    7.47
   0  -4  17    6.12    8.78
   0  -4 -17   12.41    8.20
   0   4  17   11.51    9.67
   0   4 -17    3.03    8.28
   0  -4  18   64.64    8.09
   0   4  18   61.74    7.73
   0  -4  18   58.68    9.33
   0   4  18   63.67   10.25
   0  -4 -18   64.65    8.62
   0   4  18   58.67   10.67
   0   4 -18   57.11    8.58
   0  -4  18   56.87    9.62
   0  -4  19   36.92    9.48
   0   4  19   29.99    8.66
   0   4  19   35.51   11.20
   0  -4  19   28.87   10.19
   0   4 -19   30.17    9.84
   0   4  19   29.31   11.68
   0  -4 -19   25.87    9.16
   0  -4  19   34.59   11.65
   0   5   0    3.33    4.84
   0   5   0   -1.11    5.55
   0  -5   0    0.27    5.33
   0  -5   0    3.04    4.97
   0   5   1  668.40    7.94
   0   5  -1  632.77    7.20
   0   5  -1  644.97    8.35
   0   5   1  647.27    7.61
   0  -5  -1  705.29    7.81
   0  -5  -1  682.66    7.74
   0  -5   1  694.69    8.01
   0  -5   1  684.25    7.28
   0   5   2   22.84    5.24
   0   5  -2   21.09    4.74
   0  -5   2   15.40    5.55
   0  -5  -2   21.61    4.50
   0  -5   2   18.77    4.64
   0   5  -2   15.79    5.99
   0   5   2   17.71    5.38
   0  -5  -2   17.03    5.63
   0   5  -3 1556.59    9.73
   0   5   3 1529.68   10.22
   0  -5   3 1607.93   11.84
   0  -5  -3 1603.19   12.17
   0  -5   3 1553.59    9.63
   0  -5  -3 1671.63   10.59
   0   5  -3 1537.08   12.37
   0   5   3 1550.27   11.00
   0   5   4    8.46    5.56
   0  -5   4    4.18    6.33
   0  -5   4    3.85    4.89
   0   5   4    1.03    5.07
   0  -5  -4    7.46    5.04
   0  -5  -4    3.80    6.50
   0   5  -4    6.20    4.31
   0   5  -4    3.44    6.17
   0  -5   5 3495.11   19.04
   0  -5   5 3497.59   15.11
   0   5   5 3224.68   15.09
   0   5   5 3388.48   17.65
   0  -5  -5 3621.20   16.10
   0  -5  -5 3460.54   18.91
   0   5  -5 3372.95   14.79
   0  -5  -6  214.37    5.23
   0  -5   6  197.98    7.22
   0  -5   6  210.44    5.18
   0   5   6  203.66    6.58
   0   5   6  188.34    5.68
   0   5  -6  201.83    5.74
   0   5  -7   51.84    4.81
   0   5   7   51.17    7.02
   0  -5   7   50.06    6.71
   0  -5   7   50.13    4.81
   0   5   7   49.85    5.23
   0   5   7   51.36    6.33
   0  -5  -7   56.99    5.43
   0  -5   8  169.75    7.18
   0  -5   8  175.54    5.85
   0   5   8  157.25    5.77
   0   5   8  160.68    6.78
   0   5   8  167.06    6.83
   0   5  -8  164.69    5.93
   0  -5  -8  181.16    5.86
   0   5   9  740.08    9.50
   0  -5   9  773.51    9.60
   0   5   9  702.90    6.84
   0  -5  -9  823.00    7.46
   0   5   9  764.28   10.43
   0  -5   9  792.17    7.12
   0   5  -9  737.36    7.57
   0  -5  10   26.00    7.35
   0  -5  10   40.75    4.97
   0   5  10   31.30    4.84
   0   5 -10   33.88    4.99
   0  -5 -10   30.87    5.61
   0   5  10   30.53    7.24
   0   5  10   30.36    7.78
   0  -5  11 1327.40   12.74
   0  -5  11 1331.29    9.32
   0   5  11 1280.27   13.10
   0   5  11 1190.91    8.79
   0   5 -11 1197.43    8.71
   0  -5 -11 1328.64    9.15
   0  -5  11 1261.06   13.52
   0   5  11 1245.07   12.23
   0  -5  12    1.89    8.38
   0  -5  12   -2.22    5.90
   0   5  12    7.60    5.52
   0   5  12    6.93    7.92
   0   5 -12   -1.72    5.88
   0   5  12    6.44    8.04
   0  -5 -12   -1.99    5.51
   0  -5  12    1.25    7.42
   0   5  13  308.01    6.79
   0  -5  13  350.08    9.35
   0  -5  13  355.02    7.37
   0   5 -13  322.85    7.49
   0   5  13  313.12    9.21
   0   5  13  314.09    9.12
   0  -5  13  340.72    9.27
   0  -5 -13  355.05    6.14
   0   5  14   -3.92    8.67
   0  -5  14   -0.22    6.61
   0   5 -14    1.66    7.19
   0  -5 -14    1.19    6.31
   0  -5  14   -3.30    7.91
   0   5  14   -3.08    6.04
   0   5  14   -1.60    8.39
   0  -5  14    3.39    9.01
   0   5  15  148.84    9.01
   0  -5  15  166.85    9.75
   0  -5  15  159.93    7.80
   0   5 -15  141.51    7.73
   0   5  15  148.96    7.04
   0  -5  15  169.16    8.80
   0  -5 -15  153.82    6.28
   0   5  15  140.98    9.28
   0  -5  16   -1.53   10.10
   0   5  16    6.28    9.94
   0   5 -16    0.19    7.20
   0  -5  16   11.09    7.91
   0   5  16    5.25    9.74
   0  -5 -16    5.69    7.67
   0  -5  16    8.74    8.99
   0   5  16    0.87    7.54
   0  -5  17   33.33    9.77
   0   5 -17   30.81    9.07
   0   5  17   26.85    7.42
   0   5  17   32.93   10.22
   0  -5  17   39.37   11.25
   0  -5 -17   26.86    7.56
   0  -5  17   27.49    7.61
   0   5  17   25.90   10.42
   0  -5  18   17.44   11.74
   0   5  18   23.80   11.64
   0   5  18   17.27    9.35
   0   5  18   14.72   10.88
   0  -5  18   20.45    8.89
   0  -5 -18   18.72    9.03
   0  -5  18   13.20   11.29
   0   5 -18   19.37    8.99
   0   6   0  634.89    7.47
   0   6   0  624.98    8.29
   0  -6   0  667.29    7.92
   0  -6   0  679.52    7.94
   0  -6  -1    8.95    5.59
   0   6  -1   12.48    5.36
   0   6  -1    5.75    6.13
   0   6   1    7.42    6.23
   0   6   1    5.26    5.47
   0  -6   1    3.86    5.70
   0  -6   1    2.83    5.56
   0  -6  -1    4.12    5.70
   0   6  -2  480.96    6.82
   0   6   2  491.02    7.42
   0   6   2  480.66    7.20
   0  -6  -2  512.56    7.66
   0  -6  -2  541.93    7.23
   0  -6   2  498.82    6.97
   0  -6   2  516.34    7.41
   0   6  -2  480.98    8.37
   0   6  -3  274.64    6.05
   0   6   3  274.06    6.93
   0   6   3  272.05    6.60
   0  -6   3  296.12    6.66
   0  -6   3  288.74    5.63
   0  -6  -3  311.17    6.64
   0  -6  -3  282.13    7.30
   0   6  -3  268.09    7.25
   0  -6   4  818.31    8.41
   0   6   4  761.74    8.45
   0  -6   4  798.45    7.19
   0  -6  -4  862.59    7.96
   0   6   4  780.89    8.09
   0  -6  -4  789.39    9.41
   0   6  -4  772.50    7.59
   0   6  -4  757.52    9.48
   0  -6  -5   -3.85    5.34
   0  -6   5   -0.29    6.00
   0   6   5    4.16    5.41
   0   6   5   -3.12    6.48
   0  -6   5    1.18    4.55
   0  -6  -5    4.67    7.14
   0   6  -5    1.09    5.35
   0  -6   6 1307.07   10.97
   0   6   6 1187.29    9.27
   0  -6   6 1294.71    8.85
   0   6   6 1225.24   10.27
   0  -6  -6 1356.10    9.38
   0   6  -6 1222.32    8.48
   0  -6  -6 1267.07   11.32
   0  -6  -7   45.45    5.30
   0   6   7   50.57    6.21
   0  -6   7   51.60    6.82
   0   6  -7   42.42    4.98
   0  -6   7   47.69    5.42
   0   6   7   45.84    4.70
   0  -6   8  491.61    8.84
   0  -6   8  487.48    6.35
   0   6   8  453.35    6.84
   0   6   8  478.10    8.23
   0   6   8  481.77    9.20
   0  -6  -8  541.43    6.95
   0   6  -8  450.94    6.35
   0   6   9   31.50    8.60
   0  -6   9   33.20    5.70
   0   6   9   29.37    4.95
   0   6   9   24.46    7.92
   0   6  -9   32.36    5.69
   0  -6  -9   32.09    5.67
   0  -6   9   24.55    7.53
   0  -6  10  942.82   10.75
   0  -6  10  990.44    8.48
   0   6  10  831.67    8.30
   0   6  10  889.02   12.24
   0   6  10  856.50   10.67
   0  -6 -10  953.60    8.35
   0   6 -10  858.94    7.78
   0  -6  11   10.48    8.02
   0  -6  11   18.25    6.26
   0   6  11   15.05    7.63
   0   6  11   11.72    5.83
   0   6 -11   14.26    5.42
   0  -6 -11   12.95    5.33
   0   6  11   13.41    8.57
   0   6 -12  497.17    7.20
   0  -6  12  553.16   10.21
   0   6  12  487.55    9.60
   0  -6  12  566.78    7.19
   0   6  12  479.56    6.91
   0  -6 -12  566.80    7.59
   0  -6  12  549.79   10.66
   0   6  12  515.35   10.62
   0  -6 -13    5.28    5.98
   0   6  13    1.97    8.37
   0  -6  13    4.05    8.69
   0  -6  13   -7.10    6.81
   0   6  13   -0.85    6.41
   0   6 -13    2.95    6.94
   0  -6  13    0.74    8.21
   0   6  13   -0.06    9.44
   0  -6 -14  344.40    7.46
   0  -6  14  336.67   10.63
   0  -6  14  338.77    8.39
   0   6 -14  288.82    8.45
   0   6  14  286.00    9.70
   0   6  14  290.45    7.46
   0   6  14  306.64   10.66
   0  -6  14  323.91   10.24
   0  -6 -15    0.03    7.02
   0  -6  15    5.37   10.86
   0   6  15    3.53    9.71
   0  -6  15    2.58    7.63
   0   6 -15    2.55    7.17
   0   6  15   -2.12    7.05
   0  -6  15    2.79    9.58
   0   6  15    1.51   10.08
   0  -6  16  328.13   12.10
   0  -6  16  326.02    9.40
   0  -6  16  319.21   12.18
   0   6  16  262.67    8.17
   0   6  16  237.10   11.77
   0   6  16  275.50   11.53
   0   6 -16  268.90    9.23
   0  -6 -16  326.30    8.26
   0  -6  17   10.62   12.25
   0   6 -17    2.11    9.41
   0   6  17    4.37   11.88
   0  -6  17    4.21    9.64
   0   6  17    8.67   11.44
   0  -6  17    0.28   11.45
   0  -6 -17   10.33    7.86
   0   7   0    1.38    5.73
   0   7   0   -1.65    6.66
   0  -7   0    0.68    6.03
   0  -7   0   -1.66    6.48
   0   7  -1  462.21    7.00
   0   7  -1  450.39    8.17
   0   7   1  444.58    7.28
   0   7   1  463.72    8.32
   0  -7   1  504.01    7.90
   0  -7  -1  528.92    7.66
   0  -7   1  503.48    7.58
   0  -7  -1  505.33    8.06
   0   7  -2   12.26    5.52
   0   7   2    6.16    6.03
   0  -7   2    9.93    5.76
   0  -7  -2    4.48    6.12
   0  -7   2    8.61    5.87
   0  -7  -2   10.71    6.57
   0   7  -2   10.61    6.95
   0   7   2   10.19    6.31
   0   7  -3  735.56    9.34
   0   7   3  743.85    8.70
   0  -7   3  779.50    8.83
   0   7   3  750.42    8.39
   0  -7   3  810.76    8.29
   0  -7  -3  836.82    8.17
   0  -7  -3  807.99    9.49
   0   7  -3  745.63    7.72
   0   7   4  285.83    6.50
   0   7   4  288.68    7.21
   0  -7  -4  321.74    6.08
   0  -7   4  307.78    6.63
   0  -7   4  323.78    7.43
   0  -7  -4  299.11    7.47
   0   7  -4  292.07    6.38
   0   7  -4  277.69    8.31
   0   7   5  790.34    8.74
   0   7   5  805.16    9.01
   0  -7   5  901.98    9.36
   0  -7   5  875.35    7.54
   0  -7  -5  921.43    8.00
   0  -7  -5  885.89    9.42
   0   7  -5  819.22    7.82
   0   7   6  147.10    6.67
   0  -7   6  161.20    7.92
   0   7   6  142.88    6.70
   0  -7   6  165.49    5.38
   0  -7  -6  172.99    5.73
   0   7  -6  145.53    5.45
   0  -7  -6  163.86    7.89
   0  -7   7  153.84    8.04
   0   7   7  137.07    6.55
   0   7   7  132.88    7.58
   0  -7   7  145.04    5.42
   0  -7  -7  156.20    6.12
   0   7  -7  132.61    5.48
   0   7   8    2.44    8.56
   0   7  -8    6.97    5.27
   0  -7   8   13.88    7.28
   0   7   8   13.18    6.00
   0  -7   8    9.79    5.79
   0   7   8   10.85    7.18
   0  -7  -8   15.51    6.20
   0  -7   9  385.18    9.33
   0   7   9  320.30    7.23
   0  -7   9  368.11    6.35
   0   7   9  327.49    8.23
   0   7   9  359.12    9.41
   0   7  -9  343.75    6.98
   0  -7  -9  376.05    7.22
   0   7  10    0.69    8.82
   0  -7  10   -4.21    8.68
   0   7  10    3.12    5.59
   0  -7  10   -4.99    6.29
   0   7  10   -2.22    7.75
   0  -7 -10    3.97    6.20
   0   7 -10    2.39    6.53
   0  -7  11  378.64    7.27
   0   7  11  325.32    9.31
   0  -7 -11  378.69    7.49
   0  -7  11  373.48    9.51
   0   7  11  315.73    6.60
   0   7 -11  325.06    6.74
   0   7  11  359.54   11.04
   0   7  12    8.76    9.93
   0  -7  12    3.58    8.77
   0  -7  12    4.79    6.31
   0   7 -12    9.33    6.30
   0   7  12    1.78    8.50
   0  -7 -12   -1.00    6.05
   0  -7  12    7.77    8.64
   0   7  12    8.45    6.07
   0  -7  13  237.38   10.82
   0   7  13  197.41   11.10
   0  -7  13  216.69    7.95
   0   7  13  175.72    7.69
   0   7 -13  192.16    8.10
   0  -7  13  151.38    9.56
   0   7  13  183.34    9.82
   0  -7 -13  225.24    7.74
   0  -7  14   77.79    7.89
   0   7  14   67.23    7.76
   0   7 -14   73.60    7.44
   0   7  14   71.30    9.94
   0  -7  14   75.47   11.06
   0  -7 -14   85.87    7.65
   0  -7  14   17.95    9.91
   0   7  14   63.05   11.02
   0   7  15  164.98   11.92
   0  -7  15  192.53   12.09
   0   7 -15  155.19    9.09
   0  -7  15  195.41    8.30
   0   7  15  148.55    7.73
   0   7  15  139.69   11.22
   0  -7 -15  182.70    8.30
   0  -7  15    2.51   11.04
   0   8   0  378.83    7.44
   0   8   0  405.45    8.50
   0  -8   0  467.19    7.50
   0  -8   0  449.79    8.14
   0   8  -1   23.94    6.18
   0   8  -1   26.59    7.02
   0   8   1   31.66    6.25
   0   8   1   21.49    7.08
   0  -8  -1   30.97    6.97
   0  -8   1   31.03    6.70
   0  -8  -1   27.45    6.28
   0  -8   1   29.71    6.65
   0   8  -2  524.51    7.85
   0  -8   2  592.97    8.37
   0   8  -2  522.66    9.49
   0  -8  -2  597.91    8.61
   0   8   2  529.48    7.98
   0   8   2  518.59    8.50
   0  -8   2  583.28    8.47
   0  -8  -2  600.41    7.95
   0   8  -3   12.26    7.83
   0   8   3   14.91    6.27
   0   8   3    8.32    7.05
   0  -8   3    9.62    6.36
   0  -8  -3   12.64    6.16
   0  -8   3   13.42    6.59
   0  -8  -3   15.42    7.06
   0   8  -3    7.53    6.18
   0   8   4  452.39    8.35
   0  -8   4  535.99    8.21
   0  -8  -4  565.37    8.00
   0  -8   4  524.56    7.74
   0   8   4  469.97    8.66
   0  -8  -4  515.00    8.89
   0   8  -4  463.05    9.16
   0   8  -4  486.42    7.55
   0  -8  -5   26.67    6.77
   0  -8   5   31.55    6.78
   0   8   5   18.36    6.94
   0   8   5   21.10    6.98
   0  -8   5   26.65    7.31
   0   8  -5   28.58    6.74
   0  -8  -5   22.03    8.61
   0   8   6  300.36    8.10
   0   8   6  276.46    7.69
   0  -8   6  314.71    7.41
   0  -8  -6  339.98    6.75
   0   8  -6  311.39    6.66
   0  -8  -6  316.65    8.98
   0  -8   6  339.39    8.45
   0   8  -7   14.01    6.38
   0   8   7    9.39    7.07
   0  -8   7   16.21    7.78
   0  -8  -7   18.71    6.81
   0  -8   7   17.95    6.37
   0   8   7    8.94    7.26
   0   8   8   63.98    6.68
   0  -8   8   70.78    5.86
   0   8   8   52.74    7.37
   0  -8  -8   62.37    6.45
   0   8  -8   51.57    6.60
   0   8   8   59.50    9.31
   0  -8   8   71.78    8.79
   0   8   9   10.47    9.85
   0   8   9    5.65    7.62
   0  -8   9    7.15    8.21
   0  -8   9    4.44    6.59
   0   8   9    3.67    8.21
   0  -8  -9    5.88    7.43
   0   8  -9    5.37    5.89
   0  -8  10   29.55    8.73
   0   8  10   19.74    7.01
   0  -8 -10   24.96    6.84
   0   8  10   20.74    8.85
   0  -8  10   29.07    7.28
   0   8 -10   25.24    7.26
   0   8  10   25.16    9.96
   0  -8  11   16.23   10.08
   0   8  11   15.87    7.02
   0   8  11   19.21    9.12
   0  -8  11   21.78    7.29
   0   8 -11   13.62    6.71
   0  -8 -11   18.69    7.86
   0  -8  12  210.50   11.06
   0   8  12  158.29    7.95
   0   8  12  153.43   10.26
   0  -8  12  203.67    7.43
   0   8 -12  157.37    8.51
   0  -8 -12  231.31    8.49
   0  -8  13   67.36   11.48
   0   8  13   61.71    9.01
   0   8  13   53.29   10.28
   0   8 -13   57.04    7.73
   0  -8  13   67.53    8.28
   0  -8 -13   75.73    7.73
   0  -8  13    7.99   11.68
   0   9   0    6.93    6.74
   0   9   0   -1.28    8.16
   0  -9   0    2.55    7.72
   0  -9   0   -3.80    7.04
   0   9  -1  133.67    7.19
   0   9   1  123.62    7.10
   0   9  -1  136.81    8.58
   0  -9  -1  160.19    8.17
   0  -9   1  160.88    7.96
   0  -9   1  153.37    7.92
   0  -9  -1  164.36    7.59
   0   9   1  130.84    8.77
   0   9  -2    8.54    9.02
   0  -9   2   12.65    7.42
   0  -9   2    3.11    7.30
   0   9   2    6.83    7.31
   0  -9  -2    9.65    8.07
   0   9   2    8.73    8.09
   0  -9  -2    9.90    6.75
   0   9  -2    9.53    5.93
   0   9  -3  285.53    9.42
   0   9   3  297.34    8.58
   0   9   3  272.70    8.86
   0  -9   3  342.60    8.70
   0  -9  -3  364.28    7.80
   0  -9   3  338.41    7.90
   0  -9  -3  353.93    9.19
   0   9  -3  284.04    7.88
   0   9   4   54.27    7.82
   0   9   4   46.94    8.08
   0  -9   4   53.82    8.57
   0  -9  -4   63.29    6.87
   0  -9   4   48.62    7.93
   0  -9  -4   55.71    8.96
   0   9  -4   48.40    7.31
   0   9  -4   36.56    9.43
   0   9   5  320.45    8.78
   0   9   5  320.83    8.73
   0  -9   5  388.87    9.17
   0  -9  -5  387.70    7.79
   0  -9   5  361.38    8.31
   0   9  -5  318.58    7.55
   0  -9  -5  362.56    9.90
   0   9   6    2.15    8.14
   0   9   6    3.01    8.17
   0  -9   6    1.60    8.34
   0  -9   6    4.16    7.46
   0  -9  -6    1.46    7.41
   0   9  -6    1.11    7.68
   0  -9  -6    7.68    8.56
   0   9   7   61.79    8.07
   0   9   7   60.80    8.74
   0  -9  -7   72.89    7.58
   0  -9   7   82.87    9.27
   0  -9   7   68.60    8.26
   0   9  -7   57.97    7.64
   0   9   8   87.48    9.10
   0  -9   8  116.66   10.28
   0   9   8  101.16    8.55
   0  -9   8  118.22    8.08
   0  -9  -8  128.50    7.89
   0   9  -8   99.03    8.01
   0   9   8   91.69   10.77
   0   9   9   76.67   11.02
   0   9   9   65.11    9.32
   0   9   9   66.15    9.42
   0  -9   9   95.00   10.08
   0  -9   9   91.31    8.89
   0  -9  -9  100.44    8.87
   0   9  -9   69.29    9.06
   0   9  10    8.36    8.21
   0   9  10    4.24   10.04
   0  -9  10    7.66   10.89
   0  -9  10    3.83    8.13
   0  -9 -10    9.40    8.48
   0   9 -10    9.71    7.43
   0  -9  11  313.87   12.04
   0  10   0  400.86   11.29
   0 -10   0  532.19   10.08
   0 -10   0  523.28    9.77
   0  10   0  397.35    8.76
   0  10   1   11.37    7.63
   0  10  -1   23.74    9.97
   0  10   1   11.60    9.73
   0 -10   1   19.43    8.57
   0 -10  -1   16.15    8.47
   0 -10   1    5.32    8.84
   0 -10  -1   17.13    9.52
   0  10  -1   12.46    8.11
   0  10  -2   25.44   10.52
   0  10   2   22.41    8.26
   0  10   2   28.70    9.69
   0 -10   2   31.64    9.43
   0 -10  -2   26.83    8.22
   0 -10  -2   38.14    9.64
   0  10  -2   21.28    7.72
   0 -10   2   29.86    9.13
   0  10   3    6.36    8.50
   0  10   3    6.03    9.77
   0 -10   3   13.03    9.56
   0 -10  -3   13.52    8.36
   0 -10   3   12.41    8.38
   0 -10  -3    4.63   10.04
   0  10  -3    6.09    7.73
   0  10  -3   10.23   10.59
   0  10   4   76.29    8.63
   0  10   4   79.88   10.19
   0 -10  -4   90.72    8.39
   0 -10   4   93.80    8.96
   0 -10   4   93.65    9.51
   0  10  -4   79.14    7.41
   0 -10  -4   95.17   10.80
   0  10   5    7.24    9.12
   0  10   5    8.88    9.61
   0 -10   5   16.67    9.56
   0 -10  -5    6.71    8.42
   0 -10   5    6.14    8.98
   0  10  -5   13.51    8.08
   0 -10  -5    8.11   10.11
   0  10   6  231.63    9.78
   0  10   6  259.08   10.82
   0  10  -6  281.36    9.27
   0 -10   6  353.71   11.18
   0 -10  -6  373.70    9.54
   0 -10   6  346.85    9.89
   0 -10  -6  330.28   11.63
  -1   0  -2   -0.38    5.79
   1   0   2   -1.76    6.35
   1   0   3  600.29   10.19
  -1   0  -3  591.54    9.55
   1   0   3  589.74    8.99
  -1   0  -4    3.40    5.43
   1   0   4   -1.42    4.79
   1   0   4    2.79    5.54
   1   0   5  577.42    9.14
  -1   0  -5  547.22    8.36
   1   0   5  554.56    8.33
   1   0   6   -0.72    6.09
  -1   0  -6    4.47    5.93
   1   0   6    0.57    5.34
   1   0   7 2557.65   16.09
  -1   0  -7 2374.95   14.98
   1   0   7 2484.35   15.74
   1   0   8    3.47    4.82
  -1   0  -8   -1.10    5.57
   1   0   8   -1.27    4.79
   1   0   9  434.08    6.47
   1   0   9  452.11    7.10
  -1   0  -9  398.13    7.01
  -1   0 -10    0.84    5.63
   1   0  10    0.69    5.49
   1   0  10   -0.50    3.93
  -1   0 -11   10.15    5.98
   1   0  11    9.25    4.97
   1   0  11    9.54    5.20
  -1   0 -12   -4.39    6.37
   1   0  12    1.11    6.14
   1   0  12   -0.61    5.34
  -1   0 -13   70.76    6.83
   1   0  13   80.81    6.47
   1   0  13   72.89    5.72
  -1   0 -14   -2.31    6.46
   1   0  14   -1.19    6.25
   1   0  14   -2.78    5.73
   1   0  15 1218.40   10.94
   1   0  15 1236.10   11.09
  -1   0 -15 1145.97   10.70
   1   0  16    4.11    6.42
   1   0  16    0.56    6.65
  -1   0 -16   -4.04    6.95
  -1   0 -17  216.90    7.99
   1   0  17  234.25    7.32
   1   0  17  225.18    7.46
  -1   0 -18    3.01    8.35
   1   0  18    0.65    7.00
   1   0  18    3.19    7.39
   1   0  19   28.83    7.74
  -1   0 -19   23.95    8.91
   1   0  19   22.21    8.08
  -1   0 -20    4.71    9.86
   1   0  20   -3.20    8.33
   1   0  20    0.17    8.94
  -1   1   0 1208.50   13.72
   1   1   0 1203.89   13.50
   1  -1   0 1131.30   13.68
   1   1   0 1165.78   17.21
   1  -1   0 1176.37   16.07
  -1  -1   0 1215.89   13.49
  -1  -1   0 1131.71   17.11
  -1   1  -1  226.03    7.81
   1  -1   1  223.68    7.71
   1  -1   1  234.84    7.72
  -1  -1  -1  213.22    7.49
   1   1   1  229.59    8.19
  -1  -1  -1  228.15    8.04
   1   1   1  219.40    7.45
  -1   1  -1  235.64    7.73
   1   1   2  209.75    7.22
   1   1   2  197.69    6.91
  -1   1  -2  209.16    6.72
   1  -1   2  211.95    7.32
  -1  -1  -2  191.64    6.88
   1   1   2  204.03    7.78
   1   1   3  244.98    8.16
  -1   1  -3  245.60    7.38
   1   1   3  246.77    6.86
   1  -1   3  252.57    7.45
  -1  -1  -3  240.55    6.82
  -1  -1  -3  255.14    7.41
  -1   1  -4 2141.18   15.59
  -1  -1  -4 2228.74   16.30
   1  -1   4 2205.13   15.75
   1   1   4 2153.05   15.46
  -1  -1  -4 2038.65   14.88
   1   1   4 2278.59   17.03
  -1   1  -5  152.78    6.72
   1   1   5  153.43    7.40
   1  -1   5  155.35    6.77
   1   1   5  154.26    5.46
  -1  -1  -5  140.00    5.48
  -1  -1  -5  155.64    6.49
  -1   1  -6 1260.28   10.75
  -1  -1  -6 1301.62   11.69
   1  -1   6 1263.18   11.90
   1  -1   6 1334.95   10.69
   1   1   6 1353.46   11.66
  -1  -1  -6 1236.18   10.27
   1   1   6 1324.35   10.29
   1   1   7  296.67    7.37
  -1  -1  -7  284.62    7.16
   1  -1   7  296.93    5.99
   1   1   7  295.53    5.55
  -1  -1  -7  266.60    5.49
   1  -1   7  283.98    6.50
  -1   1  -7  276.19    6.50
  -1  -1  -8  356.11    6.09
  -1  -1  -8  371.32    7.28
   1  -1   8  380.20    6.15
   1   1   8  376.98    5.75
   1  -1   8  364.28    6.65
  -1   1  -8  350.07    6.59
   1   1   8  389.38    7.48
   1   1   9   10.77    6.04
  -1  -1  -9   15.97    4.12
  -1  -1  -9   20.64    6.00
   1  -1   9   13.82    4.25
   1  -1   9   20.61    5.07
   1   1   9   16.77    4.69
  -1   1  -9   16.56    4.52
   1   1  10 1078.32    9.84
   1  -1  10 1104.60    9.09
  -1  -1 -10 1021.43    9.63
   1   1  10 1057.85    8.62
   1  -1  10 1044.46    9.41
  -1  -1 -10 1006.73    8.35
  -1   1 -10  999.84    8.75
   1   1  11   75.88    6.29
   1   1  11   77.39    5.12
   1  -1  11   79.73    5.66
  -1   1 -11   77.07    6.11
  -1  -1 -11   70.21    6.62
  -1  -1 -11   73.43    5.16
   1  -1  11   88.70    5.78
  -1   1 -12   29.05    6.20
   1   1  12   30.34    6.53
  -1  -1 -12   28.71    6.43
   1   1  12   30.22    5.40
   1  -1  12   26.49    6.02
   1  -1  12   29.87    5.63
  -1  -1 -12   25.59    5.27
   1   1  13    8.70    6.59
  -1  -1 -13    2.95    6.91
  -1  -1 -13    5.66    5.57
  -1   1 -13    5.54    6.29
   1   1  13    7.35    4.63
   1  -1  13    3.41    5.57
   1  -1  13    5.66    5.99
  -1  -1 -14  310.59    7.74
   1   1  14  337.32    7.53
  -1   1 -14  299.48    6.61
  -1  -1 -14  300.75    6.28
   1   1  14  343.00    6.89
   1  -1  14  325.49    6.86
   1  -1  14  344.66    6.96
  -1  -1 -15   28.23    6.77
  -1   1 -15   32.50    6.79
   1   1  15   26.38    7.01
   1   1  15   31.95    5.80
   1  -1  15   37.29    6.57
   1  -1  15   30.49    6.75
  -1  -1 -16  326.52    8.10
  -1   1 -16  319.72    8.07
   1   1  16  343.11    7.64
   1   1  16  354.50    7.13
   1  -1  16  349.95    7.38
   1  -1  16  343.10    7.68
  -1   1 -17    4.49    7.73
   1   1  17    5.43    7.41
   1  -1  17    7.65    6.49
   1  -1  17    7.15    6.83
  -1  -1 -17   -3.15    8.02
   1   1  17    6.41    6.80
  -1   1 -18  158.46    8.59
  -1  -1 -18  168.06    8.71
   1   1  18  179.13    6.86
   1  -1  18  180.41    7.48
   1   1  18  187.48    8.03
   1  -1  18  183.55    7.81
  -1  -1 -19   64.09    9.21
   1   1  19   60.75    7.78
   1  -1  19   63.99    7.87
   1   1  19   74.29    8.35
   1  -1  19   76.17    8.21
  -1   1 -19   64.00    9.07
  -1  -1 -20   90.79   10.13
   1   1  20   78.55    8.90
   1  -1  20  101.16    8.64
   1   1  20   87.59    9.28
  -1   1 -20   78.64    9.81
   1  -1  20  102.17    8.87
  -1  -2   0   -0.45    5.84
  -1   2   0    0.16    5.93
   1  -2   0    0.85    5.31
   1  -2   0    2.81    5.08
   1   2   0    1.23    5.86
   1   2   0    0.27    5.76
  -1  -2   0    2.41    4.99
  -1   2   0    1.66    5.40
   1   2   1  450.85    8.34
   1  -2   1  441.28    7.98
  -1   2  -1  437.65    8.68
  -1  -2  -1  449.19    7.80
   1  -2   1  456.73    8.13
   1   2   1  440.83    8.24
  -1  -2  -1  439.59    8.28
  -1   2  -1  429.57    8.19
  -1  -2  -2  112.39    5.85
   1  -2   2  126.95    6.88
   1   2   2  119.30    5.83
  -1   2  -2  116.22    5.42
   1   2   2  125.46    6.60
  -1  -2  -2  115.65    6.63
   1  -2   2  120.46    5.32
  -1   2  -2  121.63    6.10
   1  -2   3  165.91    6.68
   1   2   3  157.09    5.32
  -1   2  -3  159.80    6.50
  -1  -2  -3  157.48    5.83
   1   2   3  162.76    6.90
   1  -2   3  164.22    5.76
  -1  -2  -4  274.95    6.54
  -1   2  -4  289.33    6.87
   1   2   4  279.80    6.50
   1  -2   4  291.07    6.41
   1   2   4  282.63    7.71
   1   2   4  283.61    6.88
   1  -2   4  277.26    7.36
  -1   2  -5  914.32    8.64
   1   2   5  926.92   10.33
   1   2   5  920.89    8.47
  -1  -2  -5  903.01    8.74
   1  -2   5  961.53    9.16
   1   2   5  911.93    9.92
   1  -2   6 1129.92    9.49
  -1   2  -6 1075.37    8.94
   1   2   6 1082.21    9.17
  -1  -2  -6 1038.37    8.63
   1   2   6 1108.83   11.02
   1   2   7 1892.40   13.61
  -1   2  -7 1807.51   11.11
   1  -2   7 1900.25   11.39
   1   2   7 1825.18   11.12
  -1  -2  -7 1797.50   11.18
  -1  -2  -8  166.90    4.71
  -1   2  -8  167.01    5.62
   1  -2   8  167.99    5.89
   1   2   8  177.40    6.92
   1   2   8  168.62    4.73
  -1  -2  -8  167.13    6.68
   1  -2   8  178.39    5.02
  -1  -2  -9  814.41    9.07
  -1   2  -9  757.60    7.31
   1  -2   9  835.60    7.49
   1   2   9  832.60    7.59
   1   2   9  824.44    9.39
  -1  -2  -9  759.45    6.96
   1  -2   9  845.27    8.97
  -1   2 -10    6.81    5.36
   1  -2  10   13.47    5.31
   1  -2  10   11.40    5.28
   1   2  10    8.90    4.12
  -1  -2 -10   10.42    4.19
   1   2  10   10.10    6.24
  -1  -2 -10    9.68    6.06
  -1  -2 -11  465.59    8.19
   1  -2  11  475.81    7.34
   1   2  11  490.85    6.10
  -1  -2 -11  455.71    5.93
   1  -2  11  494.32    6.24
   1   2  11  487.09    8.03
  -1   2 -11  449.95    6.76
   1   2  12   80.18    7.20
   1   2  12   75.66    5.42
   1  -2  12   76.12    5.97
  -1  -2 -12   70.80    4.80
  -1  -2 -12   78.75    6.77
   1  -2  12   82.14    5.14
  -1   2 -12   67.26    5.24
   1   2  13  441.07    6.48
   1   2  13  429.12    7.90
   1  -2  13  436.16    7.56
  -1  -2 -13  406.27    5.93
  -1  -2 -13  429.84    8.11
   1  -2  13  438.20    6.97
  -1   2 -13  395.18    6.53
   1   2  14  139.10    6.71
  -1  -2 -14  132.66    7.48
   1   2  14  141.65    5.85
   1  -2  14  145.95    6.25
  -1   2 -14  119.56    6.81
  -1  -2 -14  135.29    5.32
   1  -2  14  136.43    6.37
  -1  -2 -15  519.96    7.09
   1   2  15  541.72    8.84
  -1   2 -15  494.21    8.19
  -1  -2 -15  527.05    8.54
   1   2  15  556.39    7.11
   1  -2  15  561.95    8.21
   1  -2  15  560.86    7.38
  -1  -2 -16   16.10    7.94
  -1  -2 -16   16.23    6.81
   1   2  16   28.38    7.70
   1   2  16   18.55    5.88
  -1   2 -16   12.65    7.32
   1  -2  16   19.54    6.31
   1  -2  16   19.62    6.60
  -1   2 -17  145.34    7.94
   1   2  17  144.91    8.21
   1   2  17  140.39    7.39
  -1  -2 -17  147.95    7.40
   1  -2  17  157.23    7.43
   1  -2  17  141.26    7.52
  -1  -2 -17  145.33    8.28
  -1  -2 -18  104.01    8.69
  -1   2 -18   95.13    8.28
   1   2  18  106.18    7.99
   1  -2  18  109.73    7.90
   1   2  18  108.35    7.80
   1  -2  18  115.52    7.46
  -1   2 -19   25.46    8.75
  -1  -2 -19   21.62    9.36
   1   2  19   20.47    7.69
   1   2  19   21.89    8.60
   1  -2  19   22.55    8.02
   1  -2  19   21.25    8.49
  -1   2 -20    8.13    9.31
   1   2  20    7.39    9.91
   1  -2  20    4.10    8.86
   1   2  20    2.34    8.71
   1  -2  20    2.59    8.43
  -1   3   0  907.08    9.75
  -1   3   0  910.18    9.17
   1  -3   0  944.72    9.58
   1   3   0  927.15   10.57
  -1  -3   0  910.98    9.37
   1   3   0  933.04    9.02
  -1  -3   0  959.97   10.81
   1  -3   0  930.79   10.09
  -1   3  -1 1291.77   11.41
  -1  -3  -1 1301.96   11.07
   1  -3   1 1319.75   11.45
  -1  -3  -1 1350.44   11.76
   1   3   1 1338.66   11.21
   1   3   1 1305.94   11.56
   1  -3   1 1341.08   11.46
  -1   3  -1 1311.49   11.22
  -1   3  -2 1694.43   12.96
   1  -3   2 1699.64   12.13
   1  -3   2 1755.92   13.09
   1   3   2 1669.45   12.62
  -1  -3  -2 1732.45   12.80
   1   3   2 1723.41   12.61
  -1  -3  -2 1718.81   12.49
  -1   3  -2 1619.00   12.08
   1  -3   3  269.94    6.24
   1  -3   3  277.77    7.14
   1   3   3  259.54    6.19
   1   3   3  276.66    6.36
  -1   3  -3  267.58    5.92
  -1  -3  -3  265.93    6.36
  -1  -3  -3  282.90    6.40
  -1   3  -3  250.42    7.14
   1  -3   4 1089.22    9.10
   1  -3   4 1095.76   10.52
   1   3   4 1003.03    9.07
  -1   3  -4 1025.03    9.01
   1   3   4 1092.95    9.96
  -1  -3  -4 1055.82    9.31
  -1  -3  -4 1051.11    9.78
   1  -3   5   71.70    4.56
   1  -3   5   62.40    5.73
  -1   3  -5   63.16    4.56
   1   3   5   64.01    6.05
   1   3   5   63.02    4.36
  -1  -3  -5   64.92    4.43
   1   3   5   67.24    5.95
   1  -3   6  701.96    8.98
   1   3   6  707.41    8.91
  -1   3  -6  679.24    7.35
   1   3   6  660.63    6.79
  -1  -3  -6  699.25    6.87
   1   3   6  707.22    8.78
   1  -3   6  736.56    7.50
  -1   3  -7    8.59    4.85
   1   3   7   11.27    6.18
   1   3   7    8.73    4.02
  -1  -3  -7   10.51    3.97
   1   3   7    9.31    6.11
   1  -3   7    9.80    4.22
   1  -3   7   12.71    5.98
  -1   3  -8  449.28    6.56
  -1  -3  -8  452.78    6.25
   1   3   8  449.47    6.33
   1   3   8  468.92    8.18
   1   3   8  443.27    7.65
   1  -3   8  481.87    6.59
   1   3   9  187.34    7.15
  -1   3  -9  176.29    5.61
  -1  -3  -9  181.02    4.79
   1   3   9  185.04    4.86
   1   3   9  178.55    6.71
   1  -3   9  189.72    5.03
   1   3  10  364.28    5.56
  -1   3 -10  330.97    5.66
   1   3  10  352.17    8.14
  -1  -3 -10  360.32    6.11
   1  -3  10  359.47    7.15
   1   3  10  341.16    7.38
   1  -3  10  387.79    6.22
  -1   3 -11   60.49    5.55
  -1  -3 -11   64.20    5.23
   1   3  11   59.28    6.77
   1  -3  11   65.46    6.66
   1   3  11   62.94    4.70
   1   3  11   60.33    6.59
   1  -3  11   62.19    4.86
  -1   3 -12  194.83    5.30
   1   3  12  219.27    5.76
  -1  -3 -12  207.28    5.17
   1  -3  12  217.67    7.20
   1   3  12  206.36    7.01
   1   3  12  207.19    7.54
   1  -3  12  231.33    5.25
  -1   3 -13  278.22    6.62
   1   3  13  307.57    5.75
   1  -3  13  314.02    7.38
  -1  -3 -13  290.58    5.72
   1  -3  13  315.70    6.60
   1   3  13  296.06    7.37
   1   3  13  297.12    7.31
   1   3  14  103.85    6.82
   1   3  14  120.32    5.93
   1  -3  14  111.71    6.36
  -1  -3 -14  114.12    5.93
   1   3  14  108.27    7.55
  -1   3 -14  105.09    6.33
   1  -3  14  113.59    6.14
  -1  -3 -15   64.77    6.62
   1   3  15   56.77    7.81
   1   3  15   64.78    6.48
   1  -3  15   60.32    7.34
  -1   3 -15   62.60    6.16
   1   3  15   51.81    8.14
   1  -3  15   60.94    5.91
  -1   3 -16  352.15    8.23
  -1  -3 -16  393.26    8.00
   1   3  16  384.92    8.58
   1   3  16  408.66    7.98
   1  -3  16  403.83    8.79
   1   3  16  377.54    8.98
   1  -3  16  410.34    7.77
  -1  -3 -17    0.70    7.64
   1   3  17    6.95    8.19
   1   3  17    7.49    7.26
  -1   3 -17   -2.38    8.03
   1   3  17    1.68    8.16
   1  -3  17   10.01    7.13
   1  -3  17    0.96    7.21
   1  -3  18  211.12    7.61
  -1   3 -18  194.23    8.63
  -1  -3 -18  219.01    8.99
   1   3  18  197.87    9.70
   1  -3  18  220.71    9.27
   1   3  18  206.54    8.49
   1   3  18  193.31    9.87
   1  -3  19   36.41    8.26
  -1  -3 -19   44.96    9.62
  -1   3 -19   40.80    9.02
   1   3  19   37.05    9.02
   1   3  19   35.10    9.58
   1  -3  19   39.44    8.98
   1   3  19   24.14   10.67
  -1   4   0    2.17    5.71
  -1   4   0    1.26    5.24
  -1  -4   0    0.86    5.06
   1   4   0    1.58    5.96
   1   4   0    3.77    5.02
   1  -4   0    1.02    5.17
   1  -4   0    0.70    5.21
  -1  -4   0    0.58    5.90
  -1   4  -1 2246.64   14.09
   1  -4   1 2490.49   14.37
   1   4   1 2429.80   14.85
   1  -4   1 2450.71   14.28
   1   4   1 2403.07   13.16
  -1  -4  -1 2396.12   13.56
  -1  -4  -1 2545.85   15.81
  -1   4  -1 2388.07   14.45
  -1   4  -2   22.23    5.59
   1  -4   2   20.56    5.44
   1  -4   2   19.22    5.09
   1   4   2   18.63    5.65
   1   4   2   20.87    5.36
  -1  -4  -2   18.94    5.37
  -1  -4  -2   20.40    5.81
  -1   4  -2   15.88    5.24
  -1   4  -3  435.84    7.47
   1  -4   3  458.37    7.55
   1  -4   3  455.50    6.48
   1   4   3  435.97    7.09
  -1  -4  -3  467.14    6.99
   1   4   3  453.59    7.09
  -1   4  -3  444.43    6.64
  -1  -4  -3  445.00    7.17
  -1   4  -4    8.90    4.83
   1  -4   4    6.25    4.80
   1  -4   4    7.24    5.55
   1   4   4    9.02    4.74
  -1  -4  -4    9.93    4.64
   1   4   4    2.56    5.57
  -1  -4  -4    8.09    5.30
   1  -4   5 1208.47   11.02
   1  -4   5 1239.96    8.89
   1   4   5 1142.68    8.88
  -1  -4  -5 1223.38    9.06
  -1   4  -5 1135.17    8.46
   1   4   5 1241.28   10.54
  -1  -4  -5 1205.65   10.34
   1  -4   6   -2.61    5.99
   1  -4   6   -2.38    4.92
   1   4   6   -1.17    6.00
   1   4   6    1.42    5.78
   1   4   6    1.20    4.74
  -1  -4  -6    2.42    4.74
  -1   4  -6   -0.81    4.99
   1  -4   7   91.49    6.42
   1  -4   7   92.33    4.63
  -1   4  -7   94.06    5.18
   1   4   7   91.54    5.10
   1   4   7   86.89    6.68
   1   4   7   84.38    6.47
  -1  -4  -7   90.50    5.12
   1  -4   8   95.44    6.46
   1  -4   8  109.27    5.44
   1   4   8   92.19    6.94
   1   4   8   97.41    5.23
  -1   4  -8  102.84    5.46
  -1  -4  -8   99.82    4.79
   1   4   8  104.32    6.59
   1  -4   9  111.37    6.58
   1  -4   9  126.60    5.52
  -1  -4  -9  126.94    5.33
  -1   4  -9  117.86    5.78
   1   4   9  116.08    5.39
   1   4   9  116.77    7.41
   1   4   9  117.89    6.52
   1  -4  10   18.95    7.12
   1  -4  10   32.01    4.67
   1   4  10   20.57    7.36
  -1   4 -10   30.43    5.45
   1   4  10   24.65    5.06
  -1  -4 -10   22.51    5.09
   1   4  10   24.09    6.35
   1  -4  11   24.19    4.79
  -1   4 -11   23.71    4.80
   1   4  11   27.08    7.12
  -1  -4 -11   25.83    5.38
   1   4  11   18.08    7.05
   1  -4  11   23.24    6.26
   1   4  11   21.04    4.67
   1  -4  11   23.09    6.70
   1  -4  12    4.64    4.94
  -1   4 -12    1.66    5.79
   1   4  12    6.90    4.79
   1   4  12    6.82    6.52
   1   4  12   11.62    6.36
  -1  -4 -12    2.57    4.81
   1  -4  12    3.31    5.93
   1  -4  12    4.07    6.44
   1  -4  13   74.28    5.33
   1   4  13   78.63    7.45
   1  -4  13   91.15    6.85
  -1   4 -13   74.37    5.38
   1   4  13   80.57    5.08
  -1  -4 -13   75.64    5.67
   1   4  13   79.61    7.47
   1  -4  13   82.60    6.99
   1  -4  14   22.70    6.13
  -1   4 -14   19.15    6.65
   1   4  14   21.40    6.03
  -1  -4 -14   23.42    6.07
   1  -4  14   21.76    7.12
   1   4  14   23.58    7.67
   1   4  14   29.06    7.84
   1  -4  14   28.98    7.75
  -1   4 -15  329.15    7.18
   1   4  15  333.69    8.87
   1  -4  15  380.20    7.52
  -1  -4 -15  346.57    6.93
   1   4  15  338.09    6.51
   1  -4  15  362.62    8.06
   1   4  15  341.22    9.13
   1  -4  15  354.03    8.65
   1  -4  16   35.73    7.50
   1   4  16   27.91    7.82
  -1  -4 -16   28.98    6.80
   1   4  16   34.69    6.80
   1  -4  16   27.76    7.99
   1   4  16   24.43    8.19
  -1   4 -16   20.53    7.45
   1  -4  17  117.03    7.19
   1   4  17  111.48    8.93
   1  -4  17  126.97    8.13
  -1  -4 -17  105.45    6.93
  -1   4 -17   94.12    8.62
   1   4  17  106.87    9.39
   1   4  17  112.06    7.55
   1  -4  18   10.87    7.62
   1   4  18   -0.22    9.40
   1   4  18    9.56    7.48
   1  -4  18   14.46    9.10
  -1   4 -18    7.83    8.65
   1   4  18   16.87   10.09
   1  -4  18   11.89    9.56
  -1  -4 -18    9.35    7.61
   1  -4  19  193.69    9.03
   1   4  19  174.81   10.85
   1   4  19  174.84    8.59
   1  -4  19  189.02   10.22
  -1   4 -19  162.45    9.68
  -1  -4 -19  179.85    9.52
   1   4  19  155.67   11.27
   1  -4  19  193.09   11.19
  -1   5   0   43.24    5.73
   1  -5   0   48.14    5.18
  -1   5   0   42.99    5.36
   1   5   0   39.15    5.91
   1   5   0   44.67    4.94
  -1  -5   0   41.36    5.05
  -1  -5   0   45.60    6.27
   1  -5   0   45.73    5.84
  -1   5  -1    2.89    5.42
   1  -5   1    0.38    5.14
  -1  -5  -1    2.59    4.92
   1   5   1   -2.27    5.59
   1   5   1   -3.16    4.84
   1  -5   1    1.06    5.24
  -1  -5  -1    0.56    5.51
  -1   5  -1   -0.07    5.23
  -1   5  -2  265.70    6.57
   1  -5   2  294.04    6.33
  -1  -5  -2  268.93    6.18
   1   5   2  283.78    6.82
   1  -5   2  285.88    6.09
   1   5   2  269.37    6.10
  -1  -5  -2  298.54    6.78
  -1   5  -2  278.64    6.02
  -1   5  -3   72.35    6.02
   1  -5   3   76.17    5.34
   1   5   3   76.71    5.94
   1  -5   3   78.70    6.31
   1   5   3   77.63    5.00
  -1  -5  -3   77.15    5.75
  -1  -5  -3   78.53    5.01
  -1   5  -3   79.50    5.37
   1  -5   4 1335.70   10.71
   1  -5   4 1305.14    8.94
  -1  -5  -4 1388.05    9.99
   1   5   4 1320.83   10.30
  -1   5  -4 1236.88    9.22
  -1  -5  -4 1275.08   10.09
   1   5   4 1326.81    9.93
  -1   5  -4 1231.54   10.76
   1  -5   5  159.94    7.10
   1   5   5  152.61    5.95
   1   5   5  147.17    6.43
  -1  -5  -5  173.38    5.91
  -1   5  -5  148.90    5.74
   1  -5   5  154.34    5.58
  -1  -5  -5  148.31    6.49
   1  -5   6  326.48    7.83
   1  -5   6  332.00    5.59
   1   5   6  317.28    6.35
  -1   5  -6  327.82    6.19
  -1  -5  -6  348.78    6.43
   1   5   6  334.43    7.34
   1   5   7   38.63    6.43
   1  -5   7   44.33    6.26
   1  -5   7   40.95    5.29
   1   5   7   34.12    5.29
  -1   5  -7   46.70    5.50
   1   5   7   42.04    6.18
  -1  -5  -7   40.22    5.34
   1  -5   8   73.39    7.04
   1  -5   8   70.27    4.99
   1   5   8   66.82    4.83
   1   5   8   75.55    7.54
  -1  -5  -8   76.33    5.34
   1   5   8   80.81    6.52
  -1   5  -8   72.09    5.68
   1  -5   9   12.85    6.08
   1  -5   9   20.49    5.41
   1   5   9   12.62    6.62
   1   5   9   12.65    4.95
  -1   5  -9   12.72    5.62
  -1  -5  -9   10.13    4.50
   1   5   9   12.23    6.29
   1  -5  10  500.95    8.80
   1  -5  10  526.79    6.51
  -1   5 -10  466.05    6.41
   1   5  10  490.93    8.48
  -1  -5 -10  522.13    6.95
   1   5  10  484.76    8.52
   1   5  10  478.88    6.27
   1   5  11   62.23    6.76
   1   5  11   59.72    7.21
   1  -5  11   64.53    7.29
   1  -5  11   66.02    5.90
  -1   5 -11   62.08    5.68
  -1  -5 -11   58.17    5.03
   1   5  11   51.68    5.72
  -1   5 -12  431.36    7.09
   1  -5  12  460.78    8.99
   1   5  12  451.57    6.51
   1  -5  12  496.65    6.72
   1   5  12  469.34    8.88
  -1  -5 -12  470.10    6.43
   1   5  12  448.61    8.85
   1  -5  12  469.35    8.66
   1  -5  13    4.60    8.03
   1  -5  13    5.69    5.25
  -1   5 -13    3.02    5.43
   1   5  13    2.47    5.43
   1   5  13    1.73    8.02
  -1  -5 -13   -3.78    6.27
   1  -5  13    5.37    6.70
   1   5  13   10.82    7.73
   1  -5  14   91.29    8.48
   1  -5  14   72.83    5.98
  -1   5 -14   76.28    6.66
   1  -5  14   79.53    7.75
   1   5  14   69.33    5.73
  -1  -5 -14   84.28    6.24
   1   5  14   77.11    8.40
   1   5  14   68.23    8.67
   1  -5  15   15.14    9.35
  -1   5 -15   21.60    7.37
   1  -5  15   14.30    7.13
   1   5  15   13.19    6.64
  -1  -5 -15   17.10    6.14
   1  -5  15   15.36    8.45
   1   5  15   22.82    8.70
   1   5  15   13.74    8.15
   1   5  16  160.90    8.98
   1  -5  16  179.90    9.45
  -1   5 -16  148.99    7.60
   1   5  16  160.60    7.27
   1   5  16  165.29   10.15
   1  -5  16  191.08    8.12
   1  -5  16  183.18    9.09
  -1  -5 -16  163.21    6.70
   1  -5  17   36.79   10.31
   1   5  17   37.88    9.70
   1  -5  17   34.93    8.35
   1   5  17   39.34    7.44
   1  -5  17   41.82    8.53
  -1  -5 -17   28.45    7.61
   1   5  17   33.16   10.45
  -1   5 -17   33.24    9.14
   1  -5  18   70.32   11.26
   1  -5  18   59.46    9.16
   1   5  18   56.06   10.48
   1   5  18   65.16    8.15
   1  -5  18   60.80   10.41
  -1  -5 -18   61.20    9.42
   1   5  18   48.54   11.31
  -1   5 -18   52.33    9.54
  -1   6   0   -0.41    5.65
  -1   6   0   -4.46    6.01
   1   6   0    3.50    5.92
   1   6   0    2.17    5.40
  -1  -6   0   -0.65    5.76
   1  -6   0    1.59    5.84
   1  -6   0   -0.22    5.45
  -1  -6   0    1.08    5.39
  -1   6  -1   81.72    6.19
   1   6   1   77.98    6.82
   1   6   1   77.73    5.76
   1  -6   1   86.36    5.81
   1  -6   1   83.74    5.92
  -1  -6  -1   81.36    6.61
  -1  -6  -1   83.86    5.91
  -1   6  -1   90.17    5.73
  -1   6  -2   11.15    5.81
   1   6   2    8.03    5.94
   1  -6   2    9.73    5.59
   1   6   2    8.36    5.22
   1  -6   2    8.87    5.61
  -1  -6  -2   13.15    5.73
  -1   6  -2   10.89    5.50
  -1  -6  -2   12.30    5.99
  -1   6  -3   10.66    6.02
   1  -6   3   10.08    5.64
   1  -6   3    6.76    5.80
   1   6   3   -0.81    5.92
  -1  -6  -3    5.93    5.75
   1   6   3    5.58    5.87
  -1  -6  -3    3.46    6.15
  -1   6  -3    6.94    5.97
   1  -6   4   15.50    6.50
   1   6   4    9.31    5.93
   1  -6   4    8.58    5.58
   1   6   4   11.56    5.80
  -1  -6  -4    9.84    5.96
  -1   6  -4    6.66    5.79
  -1  -6  -4   11.31    6.12
  -1   6  -4    6.17    6.47
   1  -6   5  664.57    8.31
   1   6   5  678.34    8.31
   1   6   5  660.42    8.56
  -1  -6  -5  724.59    8.16
  -1   6  -5  635.03    7.64
   1  -6   5  663.57    6.97
  -1  -6  -5  653.07    8.60
   1  -6   6  158.66    6.93
   1  -6   6  155.10    5.66
  -1  -6  -6  165.00    6.21
  -1   6  -6  159.30    5.84
   1   6   6  143.45    6.31
   1   6   6  154.28    6.97
  -1  -6  -6  145.74    7.19
   1   6   7   56.24    5.77
  -1   6  -7   48.98    4.92
   1  -6   7   63.20    6.13
   1  -6   7   55.19    4.77
  -1  -6  -7   60.57    5.19
   1   6   7   62.00    6.68
   1  -6   8   17.66    6.75
   1  -6   8   16.50    5.79
   1   6   8   25.00    6.01
   1   6   8   21.12    6.40
  -1   6  -8   19.51    5.61
  -1  -6  -8   18.93    5.93
   1   6   8   21.66    6.77
   1  -6   9  466.24    6.44
   1  -6   9  455.72    8.56
   1   6   9  433.94    8.03
   1   6   9  430.79    7.06
  -1   6  -9  419.12    7.00
  -1  -6  -9  467.75    6.50
   1   6   9  450.01    8.61
   1  -6  10   95.85    7.61
   1  -6  10   95.71    5.52
   1   6  10   86.52    7.53
   1   6  10   82.94    6.11
  -1   6 -10   74.89    5.58
   1   6  10   82.02    6.89
  -1  -6 -10   90.61    6.33
  -1  -6 -11  381.27    6.46
   1  -6  11  387.86    8.95
   1  -6  11  394.84    7.38
   1   6  11  354.00    7.14
  -1   6 -11  345.11    7.43
   1   6  11  353.99    8.22
   1   6  11  354.84    8.98
   1   6  12   14.77    8.21
   1  -6  12   18.57    8.17
   1  -6  12   12.68    5.77
  -1   6 -12   17.97    5.78
   1   6  12    7.30    7.95
  -1  -6 -12   13.06    6.14
   1   6  12   15.36    5.51
   1  -6  13  286.10    8.67
   1  -6  13  295.90    7.23
  -1   6 -13  247.28    7.50
   1   6  13  261.45    9.99
   1   6  13  250.67    7.14
   1   6  13  251.19    9.42
  -1  -6 -13  292.23    7.34
   1  -6  13  278.36    8.89
   1  -6  14    0.75    9.08
   1  -6  14    3.10    7.13
  -1   6 -14   -0.91    6.26
   1   6  14   -2.71    8.78
   1   6  14    1.31    8.89
   1   6  14   -2.45    7.11
  -1  -6 -14    4.53    6.12
   1  -6  14   -0.14    8.39
   1  -6  15  353.31    9.83
  -1   6 -15  279.61    8.71
   1  -6  15  358.45    8.60
   1   6  15  302.35    8.28
   1   6  15  301.72    9.57
  -1  -6 -15  338.92    7.39
   1   6  15  304.34   10.54
   1  -6  15  333.13   10.22
   1  -6  16    9.76   10.93
  -1   6 -16   -2.76    8.59
   1   6  16   10.88   10.51
   1  -6  16    8.50    7.71
   1   6  16    4.39    6.88
   1  -6  16   -1.40   10.00
  -1  -6 -16    8.14    7.60
   1   6  16   11.52   10.81
   1   6  17   20.07   11.30
  -1   7   0   39.14    6.48
   1   7   0   38.31    5.97
   1  -7   0   48.76    5.95
  -1  -7   0   47.68    6.00
   1  -7   0   52.08    6.60
   1   7   0   30.51    6.97
  -1  -7   0   42.91    6.30
  -1   7   0   38.09    6.24
  -1   7  -1  116.10    7.03
   1   7   1  118.78    6.77
  -1  -7  -1  133.79    6.74
   1  -7   1  136.75    6.56
  -1  -7  -1  137.85    6.49
   1  -7   1  132.53    6.75
   1   7   1  123.31    6.21
  -1   7  -1  127.44    6.55
  -1   7  -2  249.18    7.21
   1   7   2  252.05    7.79
   1   7   2  257.07    6.66
   1  -7   2  276.64    7.01
  -1  -7  -2  291.48    7.03
   1  -7   2  265.88    6.86
  -1  -7  -2  271.23    7.04
  -1   7  -2  250.41    6.68
  -1   7  -3    5.72    6.88
   1   7   3   -1.05    6.53
   1  -7   3    1.35    6.24
   1   7   3    3.59    5.93
   1  -7   3    1.42    5.93
  -1  -7  -3    1.09    6.24
  -1  -7  -3    1.46    6.22
  -1   7  -3   -1.19    5.99
   1  -7   4  323.74    6.92
   1   7   4  304.64    7.27
   1   7   4  303.70    7.49
  -1  -7  -4  344.82    6.99
  -1   7  -4  301.53    7.03
  -1  -7  -4  320.96    7.44
   1  -7   4  324.22    6.95
  -1   7  -4  277.52    7.98
   1  -7   5   22.95    6.07
   1  -7   5   19.31    6.00
   1   7   5   14.64    6.36
  -1  -7  -5   23.99    6.20
  -1   7  -5   18.11    6.00
  -1  -7  -5   20.47    6.43
   1   7   5   23.69    6.19
   1  -7   6  203.11    7.00
   1   7   6  182.61    7.29
   1  -7   6  199.46    6.51
   1   7   6  187.78    7.25
  -1  -7  -6  203.67    6.87
  -1   7  -6  191.37    6.50
  -1  -7  -6  194.90    7.27
   1  -7   7   20.32    7.26
   1  -7   7   17.60    5.97
   1   7   7   24.70    6.53
   1   7   7   23.22    6.53
  -1  -7  -7   25.46    6.40
  -1   7  -7   17.51    6.35
   1   7   8   98.36    7.58
   1  -7   8  100.61    6.31
   1  -7   8  102.48    7.40
   1   7   8  102.25    6.73
   1   7   8   97.79    7.16
  -1   7  -8  100.29    5.87
  -1  -7  -8  112.65    6.02
   1  -7   9   28.08    7.71
   1  -7   9   15.93    5.59
   1   7   9   27.30    6.87
   1   7   9   21.09    8.06
   1   7   9   20.76    7.38
  -1   7  -9   17.64    6.48
  -1  -7  -9   26.94    6.85
   1   7  10  323.87    9.90
   1  -7  10  347.37    8.75
   1  -7  10  367.34    6.71
   1   7  10  308.42    7.72
  -1   7 -10  316.61    6.78
  -1  -7 -10  365.19    7.52
   1   7  10  315.71    8.48
   1  -7  11   65.95    8.68
   1  -7  11   56.05    6.19
   1   7  11   56.84    8.54
   1   7  11   56.57    7.45
  -1   7 -11   55.42    6.81
   1   7  11   50.22    9.54
  -1  -7 -11   70.89    6.40
  -1  -7 -12  331.96    7.93
   1  -7  12  305.78    9.94
   1  -7  12  343.48    8.05
  -1   7 -12  275.25    7.75
   1   7  12  285.05    9.52
   1   7  12  276.95    8.13
   1   7  12  297.75   10.14
  -1  -7 -13    9.41    7.65
   1   7  13    8.44   10.02
   1  -7  13   10.40    9.61
   1  -7  13   15.55    6.53
  -1   7 -13    6.26    6.45
   1   7  13   11.65    7.33
   1   7  13    6.85    8.42
   1  -7  13    8.10    9.26
   1  -7  14   26.04    9.92
  -1   7 -14   36.44    8.30
   1  -7  14   32.15    7.26
   1   7  14   32.59    9.57
   1   7  14   31.57    7.29
   1   7  14   39.30   10.63
  -1  -7 -14   29.44    7.88
   1  -7  14   39.42    9.62
   1  -7  15   28.48   10.62
  -1   7 -15   22.79    7.78
   1  -7  15   41.43    8.41
   1   7  15   25.28   11.68
   1   7  15   19.64   10.71
   1   7  15   22.90    7.57
  -1  -7 -15   20.97    7.53
   1  -7  15   34.64   10.66
  -1   8   0    2.19    7.08
   1   8   0    3.68    7.14
   1   8   0   -4.99    5.66
   1  -8   0   -0.46    6.12
  -1  -8   0   -0.99    7.11
   1  -8   0    1.88    6.84
  -1  -8   0    0.35    6.95
  -1   8   0   -1.81    6.27
   1  -8   1  333.69    7.20
  -1   8  -1  300.52    7.92
   1   8   1  285.15    8.43
   1   8   1  300.18    7.51
  -1  -8  -1  352.73    7.50
   1  -8   1  347.11    7.61
  -1  -8  -1  346.68    8.05
  -1   8  -1  304.65    6.99
  -1   8  -2   49.50    7.19
   1   8   2   49.41    7.19
   1   8   2   53.26    6.54
   1  -8   2   49.20    6.40
  -1  -8  -2   50.99    6.70
   1  -8   2   47.89    6.88
  -1  -8  -2   47.47    7.02
  -1   8  -2   44.27    6.60
  -1   8  -3  316.94    8.20
   1  -8   3  347.09    7.77
   1  -8   3  361.59    7.45
   1   8   3  333.60    8.10
   1   8   3  325.49    7.72
  -1  -8  -3  379.13    7.68
  -1  -8  -3  357.94    7.74
  -1   8  -3  318.34    7.22
   1   8   4   15.00    7.25
   1   8   4    9.78    6.77
   1  -8   4   13.29    6.92
   1  -8   4   18.73    6.94
  -1  -8  -4   17.28    7.09
  -1   8  -4   22.86    6.91
  -1  -8  -4   18.05    6.81
  -1   8  -4   16.11    8.22
  -1   8  -5  315.57    7.54
   1   8   5  328.26    8.19
   1   8   5  310.24    7.95
   1  -8   5  344.10    7.22
  -1  -8  -5  366.51    7.79
   1  -8   5  344.76    8.51
  -1  -8  -5  340.84    8.25
   1  -8   6   42.96    6.99
   1   8   6   36.19    7.38
   1  -8   6   51.84    6.65
   1   8   6   38.36    7.42
  -1  -8  -6   35.75    7.13
  -1   8  -6   43.75    6.83
  -1  -8  -6   40.13    7.70
   1   8   7  126.92    7.77
   1  -8   7  152.78    8.23
   1  -8   7  146.89    7.39
  -1  -8  -7  159.52    6.51
  -1   8  -7  130.37    7.41
   1   8   7  121.81    7.81
   1   8   8    4.56    8.13
   1  -8   8    4.84    8.22
   1   8   8   -3.22    7.47
   1  -8   8   -0.46    7.08
   1   8   8    2.05    7.52
  -1   8  -8    0.12    6.45
  -1  -8  -8    0.02    7.03
   1   8   9   60.69    9.28
   1  -8   9   68.25    9.01
   1   8   9   58.89    7.11
   1  -8   9   63.22    7.82
   1   8   9   55.05    7.87
  -1   8  -9   53.00    7.65
  -1  -8  -9   64.50    7.95
   1  -8  10    3.48    9.05
   1   8  10    9.96    7.69
   1  -8  10    5.03    7.58
   1   8  10    3.53    8.70
  -1   8 -10    4.61    7.65
  -1  -8 -10    6.08    7.98
   1   8  10    4.64    9.14
   1  -8  11  109.03    9.31
   1   8  11   87.62    7.53
   1  -8  11  108.36    8.38
   1   8  11   90.82   10.63
   1   8  11   88.77    9.46
  -1   8 -11   92.74    7.29
  -1  -8 -11  108.02    8.12
   1  -8  12   27.01   10.21
   1   8  12   23.26    7.65
   1  -8  12   21.90    7.72
   1   8  12   19.69    9.09
  -1   8 -12   19.29    7.03
  -1  -8 -12   24.12    7.55
   1  -8  13  130.14   11.17
  -1   8 -13   94.35    9.07
   1   8  13  103.11    9.60
   1  -8  13  120.21    8.57
   1   8  13   94.71    9.73
  -1  -8 -13  117.23    8.30
  -1   9   0  135.60    8.38
   1   9   0  133.83    7.24
   1   9   0  133.60    9.67
   1  -9   0  156.37    7.06
  -1  -9   0  165.61    8.49
  -1  -9   0  170.70    8.20
   1  -9   0  165.39    8.65
  -1   9   0  129.70    7.79
  -1   9  -1   10.75    8.29
   1   9   1   19.00    7.10
   1   9   1   13.41    9.01
   1  -9   1   24.92    7.11
  -1  -9  -1   20.53    7.54
   1  -9   1   16.41    8.19
  -1  -9  -1   16.04    7.89
  -1   9  -1   17.59    7.19
  -1   9  -2  121.51    8.98
   1   9   2  127.81    7.71
   1   9   2  126.10    9.14
   1  -9   2  147.01    7.69
   1  -9   2  148.67    7.52
  -1  -9  -2  152.28    7.79
  -1  -9  -2  151.23    7.28
  -1   9  -2  131.90    7.38
   1   9   3    4.29    7.05
   1   9   3    4.14    8.34
   1  -9   3    5.73    7.29
  -1  -9  -3   11.61    7.58
   1  -9   3   12.60    7.16
  -1   9  -3    2.11    7.17
  -1  -9  -3   11.23    8.14
  -1   9  -3   17.46    8.86
   1   9   4  302.62    9.40
   1   9   4  308.71    8.79
   1  -9   4  346.61    8.25
   1  -9   4  344.75    8.37
  -1  -9  -4  371.74    8.55
  -1   9  -4  287.26    8.14
  -1  -9  -4  324.90    9.15
  -1   9  -4  260.06    9.23
   1   9   5    2.99    8.46
   1   9   5    2.68    8.07
   1  -9   5    8.85    8.15
  -1  -9  -5    0.61    7.68
  -1   9  -5   -5.30    7.33
   1  -9   5    2.58    7.60
  -1  -9  -5    5.08    8.56
  -1   9  -6  117.14    7.34
   1   9   6  107.30    8.45
   1   9   6  114.52    8.83
   1  -9   6  126.05    9.14
   1  -9   6  137.72    7.94
  -1  -9  -6  149.72    7.81
  -1  -9  -6  124.06    8.87
   1   9   7   10.27    8.12
   1   9   7    2.79    8.13
   1  -9   7   -1.24    9.08
   1  -9   7   -1.35    8.33
  -1   9  -7    2.13    7.97
  -1  -9  -7    1.39    7.50
   1   9   8   42.23    8.35
   1   9   8   36.95    9.63
   1  -9   8   41.67    9.47
   1   9   8   41.45    8.89
   1  -9   8   36.65    7.61
  -1   9  -8   32.08    8.68
  -1  -9  -8   43.53    7.19
   1   9   9    4.10    8.76
   1  -9   9    9.41    9.51
   1   9   9    0.87    8.85
   1  -9   9    6.01    8.82
  -1   9  -9   13.28    8.87
  -1  -9  -9    4.94    7.37
   1   9  10  195.83    9.73
   1  -9  10  262.66   10.69
   1   9  10  194.42   10.89
   1  -9  10  247.70    9.76
  -1   9 -10  207.09    9.35
  -1  -9 -10  260.44    8.36
  -1  10   0   -3.55    9.61
   1  10   0   -1.30    8.18
  -1 -10   0    3.79    9.18
   1  10   0    4.10   10.50
   1 -10   0   10.67    8.21
  -1 -10   0    3.85    9.28
   1 -10   0    1.59    9.58
  -1  10   0   -5.05    8.40
   1 -10   1  178.59    9.80
  -1  10  -1  147.99   10.33
   1  10   1  138.94    8.93
   1  10   1  141.29   10.40
   1 -10   1  181.83    8.78
  -1 -10  -1  179.25    9.77
  -1 -10  -1  188.75   10.02
  -1  10  -1  154.87    8.25
  -1  10  -2    4.63    9.85
   1  10   2    0.29    8.52
   1  10   2    2.16    9.97
   1 -10   2    4.76    9.11
  -1 -10  -2    8.75    8.79
   1 -10   2   -2.10    9.37
  -1  10  -2    6.83    8.46
  -1 -10  -2    1.51    9.56
   1  10   3    0.32    8.64
   1  10   3    3.67   10.69
   1 -10   3   -1.25    9.07
  -1 -10  -3    9.64    9.44
   1 -10   3   -2.37    8.95
  -1  10  -3   -1.77    8.44
  -1 -10  -3    3.83    9.76
  -1  10  -3    4.88    9.70
   1  10   4    3.59    8.23
   1  10   4    4.57   10.12
   1 -10   4    3.47    9.05
   1 -10   4    2.65    8.65
  -1  10  -4    1.47    8.80
  -1 -10  -4    4.61    8.87
  -1 -10  -4    0.06   10.48
   1  10   5   34.02    9.43
   1  10   5   49.75   10.20
  -1  10  -5   44.42    9.27
   1 -10   5   62.06    9.58
   1 -10   5   45.38    9.00
  -1 -10  -5   58.37    9.13
  -1 -10  -5   59.07   10.38
   1  10   6   30.78    9.95
   1  10   6   24.74    9.41
   1 -10   6   41.70    9.74
   1 -10   6   37.03    8.76
  -1 -10  -6   50.30    8.99
  -1  10  -6   34.34    9.09
  -1 -10  -6   35.47   10.49
   2   0   019865.52   87.89
   2   0   019789.00   92.15
   2   0   019342.83   99.94
   2   0   1    1.20    6.41
  -2   0  -1    1.00    6.33
  -2   0  -2   37.52    6.73
   2   0   2   39.69    6.63
   2   0   3    3.05    5.72
  -2   0  -3    0.99    5.74
   2   0   4   77.08    6.91
  -2   0  -4   80.33    6.23
   2   0   4   73.62    5.97
   2   0   5   -0.51    4.50
   2   0   5    0.06    5.38
  -2   0  -5    2.15    5.33
   2   0   6  800.86    8.60
   2   0   6  810.34    9.25
  -2   0  -6  776.04    8.52
   2   0   7    0.14    5.74
   2   0   7   -0.50    4.22
  -2   0  -7   -0.89    5.64
  -2   0  -8  483.59    6.79
   2   0   8  511.88    6.95
   2   0   8  490.72    6.74
   2   0   9    2.19    5.47
   2   0   9    1.16    4.19
  -2   0  -9   -1.22    5.35
   2   0  10  376.03    7.07
   2   0  10  373.00    6.30
  -2   0 -10  356.05    6.97
   2   0  11    0.77    5.73
   2   0  11   -0.88    4.88
  -2   0 -11    3.84    5.90
   2   0  12  237.63    6.18
   2   0  12  238.40    6.08
  -2   0 -12  212.70    6.18
   2   0  13    0.37    6.10
   2   0  13    3.24    4.68
  -2   0 -13    6.19    6.28
   2   0  14  434.83    7.13
   2   0  14  448.09    8.01
  -2   0 -14  418.69    7.78
   2   0  15    3.89    6.92
   2   0  15   -4.37    6.15
  -2   0 -15    7.51    6.15
  -2   0 -16  433.56    8.52
   2   0  16  472.53    8.35
   2   0  16  493.53    7.93
  -2   0 -17    2.97    7.76
   2   0  17   -0.65    7.04
   2   0  17    5.95    7.03
  -2   0 -18   22.72    8.26
   2   0  18   29.49    7.05
   2   0  18   36.92    7.39
  -2   0 -19   -5.18    9.28
   2   0  19    0.88    7.52
   2   0  19    1.34    8.16
  -2   0 -20  116.62    9.99
   2   0  20  122.01    9.26
   2   0  20  136.19    7.96
  -2   1   0    2.06    6.11
   2  -1   0    1.68    6.48
   2  -1   0    1.87    6.29
   2   1   0    1.20    5.00
  -2  -1   0   -1.67    6.08
   2   1   0    0.90    6.37
   2  -1   1 1041.00   11.10
   2  -1   1 1042.00   12.62
  -2   1  -1 1002.69   12.66
   2   1   1 1006.73   12.59
   2   1   1 1017.93   10.87
   2   1   2  566.95    9.53
   2  -1   2  572.81    9.22
  -2   1  -2  555.36    9.05
   2   1   2  579.01    8.96
   2   1   2  567.02    8.64
   2  -1   2  554.01    8.73
   2   1   3  555.63    9.35
   2  -1   3  553.09    8.91
  -2   1  -3  523.25    8.08
   2   1   3  548.42    7.79
  -2  -1  -4    0.12    5.33
   2  -1   4    3.30    5.24
  -2   1  -4   -0.35    5.93
   2   1   4    4.00    5.39
   2   1   4    3.58    5.64
  -2  -1  -4    1.33    5.43
  -2  -1  -5  611.74    8.61
   2   1   5  610.33    8.83
   2  -1   5  635.87    8.39
   2   1   5  606.28    7.89
  -2  -1  -5  558.01    7.59
  -2   1  -5  571.14    8.11
   2  -1   6  640.08    7.76
   2   1   6  637.28    8.56
  -2  -1  -6  630.99    7.99
  -2   1  -6  602.04    7.41
  -2  -1  -6  585.12    7.37
   2   1   6  651.14    7.70
  -2  -1  -7  298.96    6.76
   2  -1   7  318.53    6.69
   2   1   7  311.10    6.99
  -2   1  -7  283.76    6.46
   2   1   7  299.58    5.99
   2  -1   7  287.59    6.15
  -2  -1  -7  281.12    5.91
  -2  -1  -8    4.07    4.77
   2  -1   8   -0.83    4.66
  -2   1  -8    4.52    5.15
   2   1   8    0.88    4.71
   2   1   8    0.12    5.66
   2  -1   8    2.34    4.79
  -2  -1  -8    1.33    4.07
  -2  -1  -9  357.84    6.88
   2  -1   9  379.08    5.95
   2  -1   9  416.37    6.32
  -2   1  -9  363.96    6.62
  -2  -1  -9  355.53    6.11
   2   1   9  391.19    6.34
   2   1   9  404.51    6.57
  -2  -1 -10   18.22    5.09
   2   1  10   15.89    4.27
   2  -1  10   20.79    5.80
  -2   1 -10   13.09    5.74
   2  -1  10   19.61    5.16
   2   1  10   14.42    6.06
   2   1  11  679.80    8.36
  -2  -1 -11  648.81    8.14
  -2   1 -11  630.46    7.70
   2  -1  11  719.79    7.35
   2   1  11  687.51    6.98
   2  -1  11  687.03    7.79
  -2  -1 -12    5.16    5.64
   2   1  12    1.64    6.52
  -2   1 -12    0.52    5.82
   2  -1  12    0.37    5.75
   2  -1  12    4.10    5.25
   2   1  12    5.16    5.01
  -2  -1 -13   26.26    6.70
   2   1  13   28.46    6.36
  -2   1 -13   25.72    5.95
   2   1  13   32.84    5.23
   2  -1  13   27.13    6.10
   2  -1  13   28.32    5.84
  -2  -1 -14  113.34    6.39
  -2   1 -14  109.85    7.01
   2   1  14  125.50    6.80
   2  -1  14  127.88    6.57
   2  -1  14  118.59    6.37
   2   1  14  127.31    6.04
  -2   1 -15  373.72    7.09
   2   1  15  423.03    8.26
   2   1  15  403.18    6.57
   2  -1  15  413.49    7.55
   2  -1  15  418.18    6.88
  -2  -1 -15  397.27    8.38
  -2   1 -16    4.21    7.39
   2   1  16    1.68    6.85
   2   1  16   10.13    5.78
   2  -1  16    9.02    6.68
   2  -1  16    7.28    7.12
  -2  -1 -16   12.17    7.59
  -2   1 -17  161.16    7.37
   2   1  17  161.35    7.76
   2   1  17  170.03    7.62
   2  -1  17  163.76    6.97
   2  -1  17  161.96    8.11
  -2  -1 -17  156.62    8.21
   2   1  18   32.19    7.63
   2   1  18   34.77    7.75
   2  -1  18   31.71    7.28
   2  -1  18   38.76    7.62
  -2   1 -18   35.05    8.51
  -2  -1 -18   31.20    8.46
  -2   1 -19   55.53    9.21
  -2  -1 -19   60.59    9.33
   2   1  19   61.91    7.97
   2   1  19   68.07    8.53
   2  -1  19   60.49    7.48
   2  -1  19   53.47    8.30
   2   1  20    8.09    8.22
   2  -1  20    4.15    8.22
  -2   1 -20    4.37    8.87
   2   1  20   -2.75    9.08
  -2  -1 -20    5.56    9.91
   2  -1  20    7.51    8.91
  -2   2   0  820.89    9.24
   2   2   0  827.64    9.52
   2  -2   0  845.59    9.41
  -2  -2   0  818.68   12.29
   2   2   0  833.59   12.03
  -2  -2   0  836.94    9.59
   2  -2   0  807.79   10.87
  -2   2  -1  285.32    7.60
   2  -2   1  291.04    7.42
   2  -2   1  302.01    7.69
  -2   2  -1  283.70    7.39
   2   2   1  278.16    7.15
   2   2   1  290.92    7.52
  -2  -2  -1  285.32    7.57
  -2  -2  -1  281.46    7.31
   2   2   2   13.18    5.99
   2  -2   2    7.13    5.37
  -2   2  -2    6.06    5.39
   2   2   2    3.72    4.47
  -2  -2  -2    4.34    4.67
   2  -2   2    3.41    5.44
  -2  -2  -2   11.26    6.13
   2  -2   3  107.78    6.37
  -2   2  -3  102.22    5.85
   2   2   3  105.61    5.85
   2   2   3   99.99    5.52
   2  -2   3  105.40    5.93
  -2  -2  -3   99.48    5.48
   2   2   3  103.54    5.73
  -2   2  -4   36.14    4.89
   2   2   4   38.85    6.18
  -2  -2  -4   39.91    5.21
   2   2   4   38.90    5.16
   2  -2   4   35.81    5.65
   2   2   4   41.20    5.24
   2  -2   4   37.40    5.84
  -2   2  -5  114.93    5.65
   2   2   5  115.06    6.28
   2   2   5  112.93    5.30
   2  -2   5  116.14    5.05
  -2  -2  -5  110.04    5.43
   2   2   5  109.57    5.38
  -2   2  -6  667.65    7.31
   2   2   6  711.43    7.61
   2   2   6  703.11    8.13
  -2  -2  -6  674.15    7.43
   2  -2   6  749.31    7.61
   2   2   6  699.52    8.30
   2   2   7  222.35    5.99
   2   2   7  228.67    5.12
   2  -2   7  224.89    5.92
  -2  -2  -7  217.64    5.55
  -2   2  -7  217.36    5.83
   2   2   8  777.23    8.47
   2   2   8  787.09    7.57
   2  -2   8  793.40    7.39
  -2  -2  -8  718.43    7.31
  -2   2  -8  717.50    7.14
   2   2   9  225.93    5.62
  -2  -2  -9  220.57    6.52
   2   2   9  220.67    6.02
   2  -2   9  223.19    6.07
  -2  -2  -9  203.32    5.36
   2  -2   9  213.39    5.38
  -2   2  -9  201.50    5.35
  -2  -2 -10  686.78    8.28
   2  -2  10  742.23    7.72
   2   2  10  729.32    7.35
   2   2  10  693.49    7.91
  -2  -2 -10  639.59    6.60
   2  -2  10  697.51    7.58
  -2   2 -10  665.74    7.49
  -2   2 -11   36.85    4.98
   2   2  11   48.66    5.24
   2  -2  11   44.53    5.75
   2  -2  11   46.21    6.07
  -2  -2 -11   42.25    5.34
   2   2  11   41.56    6.77
  -2  -2 -11   40.90    5.78
   2   2  12  411.65    5.94
  -2   2 -12  381.56    6.54
   2  -2  12  436.97    6.87
  -2  -2 -12  358.91    5.72
   2  -2  12  411.69    7.26
  -2  -2 -12  410.11    7.87
   2   2  12  402.24    7.66
   2   2  13   31.47    6.64
   2   2  13   37.19    4.89
  -2   2 -13   29.57    5.91
   2  -2  13   30.83    5.97
   2  -2  13   38.10    6.07
  -2  -2 -13   34.92    5.43
  -2  -2 -13   32.32    6.75
   2   2  14  554.92    8.74
  -2   2 -14  499.56    7.59
   2  -2  14  552.52    8.07
   2  -2  14  588.38    7.74
  -2  -2 -14  540.83    8.71
  -2  -2 -14  498.91    6.95
   2   2  14  573.08    7.31
   2   2  15    4.46    7.06
  -2   2 -15    3.36    6.14
   2   2  15    2.22    5.27
   2  -2  15   11.18    6.17
  -2  -2 -15    6.39    6.87
   2  -2  15    2.51    6.00
   2   2  16  161.13    7.50
  -2   2 -16  149.62    7.75
   2   2  16  172.75    6.78
   2  -2  16  157.50    7.07
   2  -2  16  166.76    7.53
  -2  -2 -16  159.13    7.89
  -2   2 -17    2.83    8.01
  -2  -2 -17    2.42    7.76
   2   2  17   -9.34    7.58
   2   2  17   -6.04    6.94
   2  -2  17   -4.03    6.99
   2  -2  17   -3.91    6.69
  -2   2 -18   32.69    8.41
  -2  -2 -18   33.04    8.85
   2   2  18   28.51    8.27
   2   2  18   39.51    7.67
   2  -2  18   30.07    7.74
   2  -2  18   31.22    8.54
  -2   2 -19   55.40    8.24
   2   2  19   55.15    8.90
   2   2  19   66.86    8.19
   2  -2  19   49.61    7.92
   2  -2  19   55.05    7.70
  -2   3   0    3.98    4.78
   2  -3   0    3.19    5.55
   2  -3   0    1.46    4.84
   2   3   0    2.80    6.68
   2   3   0   -0.40    4.67
  -2   3   0    2.67    5.79
  -2  -3   0    3.51    6.54
  -2  -3   0    5.24    4.59
   2  -3   1  383.67    7.31
  -2   3  -1  364.96    6.61
   2  -3   1  396.13    6.72
   2   3   1  394.48    7.03
   2   3   1  387.65    7.79
  -2   3  -1  377.88    7.29
  -2  -3  -1  381.34    8.17
  -2  -3  -1  381.47    7.00
   2  -3   2  665.82    8.37
  -2   3  -2  631.16    8.19
   2   3   2  646.18    8.49
  -2  -3  -2  648.99    8.59
   2   3   2  663.53    8.09
  -2  -3  -2  617.52    7.50
   2  -3   2  632.13    8.26
  -2   3  -2  619.46    8.22
   2  -3   3  440.58    6.88
  -2   3  -3  417.37    6.64
  -2  -3  -3  426.38    7.18
   2   3   3  423.86    7.02
   2   3   3  440.29    7.29
   2  -3   3  433.92    6.98
  -2  -3  -3  437.22    7.20
   2  -3   4  245.61    6.51
  -2   3  -4  232.74    6.17
   2   3   4  231.91    5.82
  -2  -3  -4  236.89    5.91
   2   3   4  238.56    6.51
   2  -3   4  245.58    6.09
   2  -3   5  254.30    5.76
  -2   3  -5  254.62    6.00
   2   3   5  259.01    6.45
   2   3   5  259.69    5.78
   2   3   5  251.97    6.44
   2  -3   5  265.10    5.95
  -2  -3  -5  257.39    5.85
   2  -3   6   93.87    5.45
  -2   3  -6   95.05    4.69
  -2  -3  -6   94.86    5.15
   2   3   6   99.62    5.05
   2   3   6   88.09    6.00
   2  -3   6   98.39    5.30
   2   3   6   89.67    5.06
  -2   3  -7  238.45    5.39
   2   3   7  251.97    6.50
   2   3   7  245.52    5.57
  -2  -3  -7  241.90    5.54
   2  -3   7  270.14    5.46
   2   3   7  244.60    5.63
   2  -3   7  238.92    5.62
  -2   3  -8  112.49    4.83
   2   3   8  120.69    4.72
  -2  -3  -8  115.55    4.73
   2  -3   8  127.13    5.55
   2   3   8  117.88    6.49
   2   3   8  119.83    6.09
   2  -3   8  110.96    6.03
  -2   3  -9  512.29    6.37
   2   3   9  549.07    8.19
  -2  -3  -9  540.62    6.68
   2   3   9  579.35    6.86
   2  -3   9  571.40    7.06
   2   3   9  537.30    7.71
  -2   3 -10   54.76    4.99
   2   3  10   54.31    6.78
   2   3  10   62.98    5.25
  -2  -3 -10   50.05    5.22
   2  -3  10   64.01    5.61
   2   3  10   53.49    6.37
   2   3  11  369.41    7.84
   2   3  11  380.27    6.32
  -2  -3 -11  347.22    5.69
   2  -3  11  390.26    6.59
   2   3  11  338.19    7.31
   2  -3  11  371.83    7.33
  -2   3 -11  337.94    5.94
   2   3  12    6.82    6.76
  -2  -3 -12    3.12    5.54
   2   3  12    1.81    4.83
   2  -3  12    3.75    6.18
   2  -3  12    3.94    5.68
  -2   3 -12    8.06    5.07
   2   3  12    6.52    6.52
   2   3  13  118.96    5.73
   2  -3  13  112.29    6.47
  -2  -3 -13  102.94    5.64
  -2   3 -13  105.03    5.52
   2   3  13  119.39    7.08
   2  -3  13  119.37    6.28
   2   3  13  109.25    6.94
  -2   3 -14  133.79    5.97
   2   3  14  162.73    6.16
   2  -3  14  157.43    6.82
  -2  -3 -14  148.28    5.52
   2  -3  14  155.51    6.85
   2   3  14  144.02    7.20
   2   3  14  143.70    6.88
   2   3  15  122.13    7.48
  -2  -3 -15  121.75    6.24
   2   3  15  135.56    6.25
  -2   3 -15  120.41    6.95
   2  -3  15  130.10    7.11
   2  -3  15  135.68    6.93
   2   3  15  123.47    7.64
   2   3  16   12.09    7.51
   2   3  16   13.59    6.29
  -2   3 -16   10.98    7.18
   2  -3  16   14.29    6.83
  -2  -3 -16   18.58    6.64
   2  -3  16   12.26    7.45
   2   3  16   11.52    7.73
   2   3  17  225.40    8.50
  -2  -3 -17  209.90    6.91
  -2   3 -17  208.69    8.61
   2   3  17  221.97    6.92
   2  -3  17  235.26    8.33
   2  -3  17  242.67    8.33
   2   3  17  211.62    9.01
   2   3  18    6.63    8.40
  -2   3 -18   15.60    8.81
   2   3  18   -0.28    7.79
   2  -3  18    8.37    7.82
   2   3  18    4.22    8.93
   2  -3  18    8.68    8.51
  -2   3 -19   72.98    9.86
   2   3  19   75.52    9.96
   2   3  19   80.19    9.06
   2  -3  19   70.39    8.98
   2   3  19   65.03   10.03
   2  -3  19   81.66    8.28
  -2   4   0 1636.77   10.84
   2  -4   0 1745.43   10.92
   2  -4   0 1735.15   13.38
   2   4   0 1752.67   14.10
  -2  -4   0 1653.05   10.31
   2   4   0 1717.29   10.88
  -2  -4   0 1808.67   15.64
  -2   4   0 1674.32   13.75
  -2   4  -1  225.71    6.69
  -2   4  -1  230.91    6.21
   2  -4   1  234.37    6.88
   2  -4   1  240.86    6.24
   2   4   1  230.46    6.08
  -2  -4  -1  241.29    7.62
  -2  -4  -1  215.47    6.01
   2   4   1  229.18    7.11
  -2   4  -2  521.32    7.34
   2  -4   2  545.73    7.66
   2  -4   2  573.06    7.46
   2   4   2  556.56    8.61
   2   4   2  564.47    7.20
  -2  -4  -2  561.16    8.70
  -2   4  -2  543.28    7.62
  -2  -4  -2  521.65    6.62
   2   4   3   11.40    4.48
   2  -4   3    5.55    5.18
   2  -4   3    7.76    5.36
  -2   4  -3    8.99    5.40
  -2  -4  -3   11.33    5.52
  -2  -4  -3    8.58    5.15
   2   4   3   11.08    5.37
  -2   4  -3   10.49    4.67
   2  -4   4  336.04    6.11
   2  -4   4  340.76    6.52
   2   4   4  329.74    6.53
  -2   4  -4  319.78    6.33
  -2  -4  -4  341.90    6.70
  -2  -4  -4  327.43    6.36
   2   4   4  351.84    6.48
   2  -4   5    0.67    4.12
   2  -4   5    2.63    5.35
  -2   4  -5    3.90    4.80
   2   4   5    8.89    4.92
  -2  -4  -5    3.27    4.42
   2   4   5   -0.44    4.52
   2  -4   6  578.14    6.95
   2  -4   6  547.63    7.57
  -2   4  -6  535.00    6.91
   2   4   6  536.10    6.85
   2   4   6  518.98    7.64
   2   4   6  543.46    7.54
  -2  -4  -6  528.77    6.59
   2  -4   7    6.43    5.84
  -2   4  -7    0.94    5.24
   2   4   7    3.43    4.94
   2   4   7    0.72    6.05
  -2  -4  -7    3.81    4.43
   2   4   7    1.53    5.77
   2  -4   7   -2.43    4.49
   2   4   8   93.85    4.64
   2  -4   8  102.13    6.13
   2   4   8  102.11    6.75
  -2   4  -8  107.89    5.09
  -2  -4  -8  102.58    4.74
   2   4   8   98.18    6.24
   2  -4   8  110.50    5.71
   2  -4   9    7.33    6.15
  -2   4  -9    3.98    4.78
   2   4   9    0.45    5.29
  -2  -4  -9    0.26    4.64
   2   4   9    7.78    6.75
   2   4   9   -0.21    5.37
   2  -4   9    4.35    4.78
   2  -4  10  110.19    6.88
   2   4  10  112.99    7.31
  -2   4 -10  102.86    5.72
   2   4  10  118.00    5.54
  -2  -4 -10  111.95    4.89
   2   4  10  104.83    6.87
   2  -4  10  125.40    5.86
  -2   4 -11   18.18    5.79
   2   4  11   19.12    5.93
   2   4  11   20.63    5.55
   2   4  11   10.23    6.52
  -2  -4 -11   12.77    5.39
   2  -4  11   19.81    5.82
   2  -4  11   13.70    6.56
  -2   4 -12   62.08    5.99
   2   4  12   67.62    6.95
   2   4  12   75.74    5.65
  -2  -4 -12   68.56    5.81
   2  -4  12   69.34    6.35
   2   4  12   63.40    6.70
   2  -4  12   67.51    5.76
   2  -4  12   74.09    6.77
   2   4  13   48.79    6.76
   2   4  13   44.95    5.85
  -2  -4 -13   43.29    6.03
   2  -4  13   45.04    6.49
   2   4  13   35.41    6.60
   2  -4  13   48.48    5.48
   2  -4  13   45.06    6.98
  -2   4 -13   40.01    6.28
   2   4  14   84.62    6.38
   2  -4  14   82.51    6.88
  -2  -4 -14   72.66    6.22
   2   4  14   77.30    7.27
   2   4  14   77.36    7.29
  -2   4 -14   76.20    6.49
   2  -4  14   74.69    7.44
   2  -4  14   85.94    6.46
   2   4  15   10.24    6.56
   2  -4  15   14.10    7.19
  -2  -4 -15   14.85    5.50
  -2   4 -15   17.54    6.73
   2   4  15    6.83    7.84
   2   4  15   11.81    7.83
   2  -4  15   12.81    7.92
   2  -4  15   13.45    6.58
   2  -4  16  200.44    7.10
   2   4  16  174.54    9.04
   2   4  16  184.02    7.17
   2  -4  16  198.79    7.96
  -2   4 -16  168.72    7.83
  -2  -4 -16  173.53    6.61
   2   4  16  179.25    8.85
   2  -4  16  187.33    8.99
   2  -4  17   -6.44    7.32
   2   4  17    5.14    8.34
   2   4  17   -5.51    6.50
   2  -4  17    5.79    8.13
  -2   4 -17    7.88    8.02
  -2  -4 -17    3.44    7.25
   2   4  17    9.27    8.69
   2  -4  17    0.06    9.59
   2  -4  18   20.78    8.40
   2   4  18   18.82    9.82
   2   4  18   10.81    7.07
  -2   4 -18   10.15    8.70
   2  -4  18   15.98    8.73
  -2  -4 -18   16.39    8.35
   2   4  18   19.00    9.63
   2  -4  18   25.81   10.01
  -2   5   0    1.77    5.21
  -2  -5   0   -3.77    5.25
   2   5   0    1.05    6.50
   2  -5   0    0.41    6.43
   2   5   0    3.62    4.56
   2  -5   0    3.58    5.23
  -2  -5   0   -2.44    7.13
  -2   5   0    2.49    6.79
  -2   5  -1   98.09    5.10
   2   5   1  105.37    6.46
   2  -5   1  104.67    5.60
   2  -5   1  115.25    6.30
   2   5   1  114.76    5.67
  -2  -5  -1  114.36    6.50
  -2   5  -1  120.40    7.14
  -2  -5  -1  101.91    5.54
  -2   5  -2   -0.70    5.42
   2  -5   2    2.33    5.32
   2  -5   2   -1.09    5.62
   2   5   2    4.22    6.61
   2   5   2    3.80    5.47
  -2  -5  -2    0.30    6.47
  -2   5  -2    4.30    6.28
  -2  -5  -2    0.37    4.71
   2  -5   3  497.28    7.29
   2  -5   3  497.37    7.15
   2   5   3  502.98    7.30
  -2   5  -3  474.00    7.47
   2   5   3  481.90    8.29
  -2  -5  -3  508.72    8.02
  -2  -5  -3  467.14    6.49
  -2   5  -3  461.39    7.47
   2  -5   4   16.88    5.41
   2  -5   4   23.41    5.58
   2   5   4   18.22    4.96
   2   5   4   15.28    5.76
  -2  -5  -4   22.33    6.13
  -2   5  -4   22.91    5.64
  -2  -5  -4   11.66    4.91
   2  -5   5 1760.59   10.92
   2  -5   5 1743.93   11.98
   2   5   5 1704.78   11.56
  -2   5  -5 1662.51   10.56
   2   5   5 1777.72   11.56
  -2  -5  -5 1784.99   12.02
  -2  -5  -5 1695.50   11.09
   2  -5   6  161.83    5.39
   2  -5   6  154.84    6.45
   2   5   6  156.28    6.19
  -2   5  -6  157.54    6.16
  -2  -5  -6  161.97    6.41
   2   5   6  152.09    6.75
   2  -5   7   40.11    5.53
   2  -5   7   40.12    6.23
  -2   5  -7   39.88    5.05
   2   5   7   33.67    5.60
   2   5   7   35.28    6.26
  -2  -5  -7   35.27    6.01
   2   5   7   40.22    5.81
   2   5   8   38.84    6.89
   2  -5   8   41.91    5.25
   2  -5   8   42.76    6.35
  -2   5  -8   40.18    5.39
   2   5   8   41.06    4.95
  -2  -5  -8   43.71    5.77
   2   5   8   44.35    6.48
   2  -5   9  228.94    6.13
   2  -5   9  215.92    7.00
   2   5   9  216.21    7.60
  -2   5  -9  209.97    6.14
   2   5   9  214.32    5.98
  -2  -5  -9  212.70    6.29
   2   5   9  209.96    7.14
   2  -5  10   -2.28    6.40
   2  -5  10   -1.21    4.91
  -2   5 -10    2.28    5.54
   2   5  10    1.77    5.60
   2   5  10    0.95    7.41
   2   5  10    4.65    6.53
  -2  -5 -10   -3.17    5.73
   2   5  11  576.92    9.10
   2  -5  11  588.86    8.56
   2  -5  11  658.26    7.71
  -2   5 -11  542.16    6.81
   2   5  11  581.89    7.61
  -2  -5 -11  603.34    7.65
   2   5  11  557.20    8.78
   2  -5  12    4.88    6.97
   2  -5  12    4.10    6.31
  -2   5 -12    1.98    5.49
   2   5  12   -1.03    6.08
   2   5  12    5.39    7.14
  -2  -5 -12    1.05    6.11
   2   5  12    0.55    6.72
   2  -5  13  122.75    7.89
   2  -5  13  149.01    6.80
  -2   5 -13  111.35    6.60
   2   5  13  120.24    7.46
   2   5  13  127.33    7.92
   2   5  13  124.98    6.62
   2  -5  13  122.67    7.91
  -2  -5 -13  126.10    6.56
  -2   5 -14    1.56    6.55
   2  -5  14    2.85    8.02
   2  -5  14   -0.65    6.59
   2   5  14    7.51    6.56
   2   5  14    0.71    8.25
   2  -5  14    4.21    7.90
  -2  -5 -14    2.87    6.83
   2   5  14    5.14    8.39
   2  -5  15   80.05    8.50
   2  -5  15   88.22    6.42
   2   5  15   61.16    6.39
  -2  -5 -15   71.35    6.90
   2  -5  15   81.71    7.73
   2   5  15   68.58    8.51
   2   5  15   69.84    8.23
  -2   5 -15   61.88    7.28
   2  -5  16    2.36    9.16
   2  -5  16   10.18    7.99
   2   5  16    9.46    7.60
   2  -5  16    7.81    8.29
  -2  -5 -16   10.16    6.75
   2   5  16   11.01    8.89
  -2   5 -16   20.00    8.04
   2   5  16    8.36    9.10
   2   5  17   12.45    9.93
   2  -5  17   15.89    9.88
  -2  -5 -17   11.39    6.96
   2  -5  17    3.21    8.52
   2   5  17    6.70    7.73
   2  -5  17    4.71    8.90
   2   5  17   10.26    9.46
  -2   5 -17    5.06    8.70
  -2   6   0  118.51    6.23
   2   6   0  118.58    6.82
   2  -6   0  125.85    6.07
   2   6   0  125.83    5.84
   2  -6   0  137.57    6.53
  -2  -6   0  143.85    6.99
  -2  -6   0  120.75    5.28
  -2   6   0  120.48    7.42
  -2   6  -1    2.07    6.09
  -2  -6  -1   -4.16    5.64
   2   6   1   -5.26    6.12
   2  -6   1    8.42    5.86
  -2  -6  -1    4.22    6.37
   2   6   1    4.31    4.95
   2  -6   1    0.34    6.05
  -2   6  -1    2.41    6.24
  -2   6  -2   80.25    5.80
   2  -6   2   85.96    6.38
   2   6   2   76.74    6.41
   2  -6   2   85.24    6.19
   2   6   2   90.82    6.05
  -2  -6  -2   87.64    6.49
  -2   6  -2   75.70    6.51
  -2  -6  -2   80.52    6.09
  -2   6  -3   80.62    6.37
   2  -6   3   94.51    5.63
   2  -6   3   94.91    6.13
   2   6   3   98.60    6.67
   2   6   3   87.33    6.24
  -2  -6  -3  102.09    6.63
  -2   6  -3   93.99    6.43
  -2  -6  -3   96.77    5.47
   2  -6   4  220.47    6.82
   2  -6   4  214.82    6.29
   2   6   4  204.95    7.01
   2   6   4  200.95    6.63
  -2  -6  -4  218.11    7.28
  -2   6  -4  210.31    6.88
  -2  -6  -4  206.12    6.76
  -2   6  -4  205.54    7.05
   2  -6   5   19.91    6.08
   2  -6   5   12.00    5.85
   2   6   5   13.02    6.78
   2   6   5   18.02    6.13
  -2   6  -5   16.09    6.00
  -2  -6  -5   15.66    6.52
  -2  -6  -5   18.43    5.47
   2  -6   6  516.41    7.78
   2  -6   6  533.89    7.35
   2   6   6  519.75    7.97
  -2   6  -6  503.32    7.62
   2   6   6  515.16    8.00
  -2  -6  -6  563.02    8.11
   2  -6   7   46.86    6.36
   2  -6   7   45.01    6.13
   2   6   7   36.82    6.54
   2   6   7   44.79    5.90
  -2   6  -7   42.18    6.32
   2   6   7   38.47    5.63
  -2  -6  -7   45.25    6.33
   2   6   8  126.62    7.17
   2  -6   8  128.69    6.58
   2  -6   8  133.49    6.23
   2   6   8  124.81    6.50
  -2   6  -8  130.92    5.60
   2   6   8  132.04    6.83
  -2  -6  -8  144.34    6.70
   2  -6   9   66.99    6.73
   2  -6   9   65.05    6.46
  -2   6  -9   67.19    5.63
   2   6   9   64.42    6.37
   2   6   9   57.76    6.91
  -2  -6  -9   66.97    6.58
   2   6   9   61.76    7.37
   2  -6  10  442.34    8.03
   2  -6  10  466.90    7.40
  -2   6 -10  405.78    7.37
   2   6  10  427.45    8.59
   2   6  10  424.17    7.63
   2   6  10  408.99    7.80
  -2  -6 -10  451.58    7.73
   2  -6  11    5.90    7.23
   2  -6  11   12.21    5.63
  -2   6 -11    4.24    6.39
   2   6  11    4.41    5.97
   2   6  11    4.13    7.06
  -2  -6 -11    1.61    7.00
   2   6  11   11.40    7.92
   2   6  12  242.87    9.21
   2  -6  12  266.95    8.80
   2  -6  12  284.43    7.49
  -2   6 -12  239.12    7.24
   2   6  12  258.46    7.74
  -2  -6 -12  267.44    7.72
   2   6  12  228.28    8.36
   2  -6  13   -3.05    8.42
   2  -6  13   -3.53    7.14
  -2   6 -13   -1.31    6.21
   2   6  13    3.78    7.44
   2   6  13   -6.05    8.62
   2   6  13   -1.89    7.94
  -2  -6 -13   -6.52    7.52
  -2   6 -14  128.45    6.88
   2  -6  14  161.16    9.46
   2  -6  14  174.58    7.93
   2   6  14  144.46    7.97
   2   6  14  149.81    9.39
   2   6  14  136.35    8.84
   2  -6  14  165.38    9.05
  -2  -6 -14  157.21    7.50
  -2   6 -15   10.38    7.06
   2  -6  15    2.94    9.89
   2  -6  15   -2.16    7.80
   2   6  15   -2.34    7.52
   2   6  15    7.55    9.63
   2   6  15    6.69    9.65
  -2  -6 -15    7.18    7.55
   2  -6  15    0.36    9.30
   2  -6  16  172.49   10.26
   2  -6  16  173.81    8.04
   2   6  16  135.02    9.96
   2   6  16  136.66    7.81
   2  -6  16  162.63    9.91
  -2  -6 -16  157.78    8.33
   2   6  16  144.05   11.17
  -2   6 -16  137.30    8.49
  -2   7   0    0.24    6.66
   2   7   0    1.15    7.39
   2   7   0    3.72    5.06
   2  -7   0   -1.41    6.33
   2  -7   0    2.84    7.15
  -2  -7   0    6.55    7.24
  -2  -7   0   -3.18    5.97
  -2   7   0   -0.60    6.47
  -2   7  -1  118.57    7.03
   2   7   1  130.77    7.71
   2   7   1  129.68    5.75
   2  -7   1  141.07    6.66
   2  -7   1  136.79    6.65
  -2  -7  -1  146.00    7.74
  -2  -7  -1  128.43    5.77
  -2   7  -1  133.17    6.83
  -2   7  -2   10.24    6.62
   2   7   2   10.21    6.70
   2  -7   2    4.86    6.00
   2   7   2    1.37    5.71
   2  -7   2    4.16    6.15
  -2  -7  -2    8.89    7.47
  -2   7  -2   10.33    6.46
  -2  -7  -2   11.83    5.74
  -2   7  -3  247.99    6.62
   2   7   3  268.13    7.42
   2   7   3  269.60    7.22
   2  -7   3  281.79    6.38
   2  -7   3  274.42    7.03
  -2  -7  -3  291.83    7.89
  -2   7  -3  253.57    7.37
  -2  -7  -3  258.39    7.13
   2  -7   4  124.87    6.55
   2   7   4  107.17    7.20
   2  -7   4  115.63    6.54
   2   7   4   97.03    7.03
  -2  -7  -4  128.58    6.83
  -2   7  -4  110.79    6.97
  -2  -7  -4  106.78    6.72
  -2   7  -4  103.62    7.12
   2  -7   5  381.18    7.56
   2   7   5  352.08    7.83
   2  -7   5  383.93    7.34
   2   7   5  368.11    7.84
  -2   7  -5  364.26    7.59
  -2  -7  -5  407.56    7.71
  -2  -7  -5  355.23    7.13
  -2  -7  -6   98.46    6.99
   2  -7   6   91.15    6.63
   2  -7   6   90.22    5.71
   2   7   6   78.82    6.97
   2   7   6   85.57    7.21
  -2   7  -6   86.58    6.62
  -2  -7  -7   27.35    6.96
   2  -7   7   21.94    6.57
   2  -7   7   28.36    6.69
   2   7   7   19.34    6.55
  -2   7  -7   21.34    6.92
   2   7   7   20.45    7.10
  -2  -7  -8   19.26    7.13
   2  -7   8   10.74    6.68
   2  -7   8   14.26    6.55
   2   7   8   19.44    7.06
  -2   7  -8   11.55    7.18
   2   7   8   13.83    7.51
   2   7   8    6.27    7.20
   2  -7   9  181.75    7.71
   2   7   9  163.66    7.71
   2  -7   9  183.08    7.45
   2   7   9  170.01    6.77
  -2   7  -9  171.72    7.69
   2   7   9  162.76    7.77
  -2  -7  -9  190.58    7.70
   2   7  10    9.84    8.19
   2  -7  10    0.07    7.42
   2  -7  10    4.79    6.70
  -2   7 -10    3.98    6.86
   2   7  10    4.91    6.32
   2   7  10   -2.78    7.49
  -2  -7 -10   -4.82    7.39
   2  -7  11  196.33    8.63
   2  -7  11  202.24    7.02
  -2   7 -11  172.58    7.24
   2   7  11  161.44    7.80
   2   7  11  188.68    9.23
   2   7  11  188.04    8.42
  -2  -7 -11  193.99    7.88
   2  -7  12   15.76    8.31
   2  -7  12   16.08    7.50
  -2   7 -12    7.03    6.62
   2   7  12   12.85    7.60
   2   7  12   10.08    8.24
  -2  -7 -12   23.16    7.74
   2   7  12   10.52    9.16
   2   7  13   74.67   10.05
   2  -7  13   79.29    9.69
  -2   7 -13   66.01    7.77
   2  -7  13   85.92    7.73
   2   7  13   84.19    8.57
   2   7  13   75.69    9.05
  -2  -7 -13   77.93    7.80
  -2   7 -14   30.86    8.05
   2  -7  14   36.16   10.04
   2  -7  14   40.09    7.32
   2   7  14   33.96   10.84
   2   7  14   34.87    8.43
   2   7  14   30.08    9.19
  -2  -7 -14   40.28    7.82
   2  -7  14   36.76    9.72
   2  -7  15   59.82   10.33
   2   7  15   41.09   11.71
   2  -7  15   62.82   10.57
   2   7  15   53.90   10.69
  -2   8   0  146.48    8.04
   2   8   0  159.07    8.63
   2   8   0  164.79    7.45
   2  -8   0  196.80    6.57
  -2  -8   0  201.56    8.64
   2  -8   0  192.40    8.51
  -2  -8   0  185.89    7.16
  -2   8   0  179.93    7.82
  -2   8  -1   31.37    7.34
   2   8   1   37.91    8.08
   2  -8   1   50.37    7.72
   2   8   1   47.68    7.11
   2  -8   1   44.63    6.75
  -2  -8  -1   48.66    7.79
  -2   8  -1   42.56    7.45
  -2  -8  -1   42.46    7.23
  -2   8  -2  252.11    7.78
   2   8   2  253.30    8.34
   2   8   2  254.19    6.84
   2  -8   2  298.83    7.64
   2  -8   2  278.46    7.53
  -2  -8  -2  298.30    8.20
  -2   8  -2  263.25    7.68
  -2  -8  -2  256.09    6.87
   2   8   3    3.50    8.32
   2   8   3   -1.88    7.27
   2  -8   3   -0.91    6.73
   2  -8   3    2.28    6.95
  -2  -8  -3    2.13    7.56
  -2   8  -3   -0.53    7.21
  -2  -8  -3    4.32    7.40
  -2   8  -3    4.69    7.05
   2   8   4  221.51    8.32
   2  -8   4  241.48    7.30
   2   8   4  214.87    7.73
   2  -8   4  245.86    7.50
  -2  -8  -4  250.75    8.18
  -2   8  -4  236.99    7.83
  -2  -8  -4  215.92    8.13
  -2   8  -4  212.29    7.77
   2   8   5    6.92    7.64
   2  -8   5    4.40    6.91
   2   8   5    2.59    7.10
   2  -8   5    8.52    6.75
  -2   8  -5   12.17    7.00
  -2  -8  -5    5.55    7.59
  -2  -8  -5    5.35    6.57
   2  -8   6  141.94    7.54
   2   8   6  128.52    7.73
   2  -8   6  142.70    7.11
   2   8   6  135.84    7.63
  -2   8  -6  129.36    7.53
  -2  -8  -6  147.34    7.56
  -2  -8  -6  147.05    7.58
   2  -8   7   25.45    7.83
   2   8   7   15.93    7.49
   2  -8   7   16.16    7.50
   2   8   7   13.72    7.18
  -2   8  -7   15.92    6.77
  -2  -8  -7   16.93    7.24
   2   8   8   16.60    7.91
   2  -8   8   26.72    8.18
   2   8   8   18.23    7.60
   2  -8   8   23.52    7.29
   2   8   8   18.80    8.16
  -2   8  -8   12.07    6.96
  -2  -8  -8   19.66    7.25
   2  -8   9    4.82    8.39
   2  -8   9    2.57    7.85
   2   8   9    4.04    7.97
  -2   8  -9    2.57    7.15
   2   8   9    1.70    8.41
  -2  -8  -9    1.06    7.50
  -2   8 -10    6.01    8.14
   2  -8  10    4.73    9.17
   2  -8  10   -0.55    8.39
   2   8  10    5.61    7.79
   2   8  10    3.46    8.73
  -2  -8 -10    8.90    7.76
   2  -8  11   37.36    8.87
  -2   8 -11   27.31    8.47
   2  -8  11   41.38    8.29
   2   8  11   19.77    8.25
   2   8  11   26.50    8.93
  -2  -8 -11   25.98    8.30
  -2  -8 -12  102.40    9.32
   2  -8  12   96.11    9.41
  -2   8 -12   80.57    9.03
   2  -8  12   92.48    8.96
   2   8  12   78.91    9.23
   2   8  12   76.32    9.66
   2  -8  13   36.97   10.71
  -2   9   0    3.04    7.72
   2   9   0    5.79    9.23
   2   9   0    2.68    7.99
   2  -9   0   -0.44    7.41
  -2  -9   0    4.53    9.00
   2  -9   0    3.44    8.27
  -2  -9   0    4.59    8.20
  -2   9   0    0.27    8.06
  -2   9  -1   50.05    7.93
   2   9   1   52.63    9.28
   2   9   1   45.24    7.22
   2  -9   1   64.81    7.45
  -2  -9  -1   73.05    8.96
   2  -9   1   54.88    8.88
  -2   9  -1   57.20    8.71
  -2  -9  -1   52.10    8.62
  -2   9  -2    8.05    8.17
   2   9   2    7.21    9.01
   2   9   2    8.46    7.65
   2  -9   2   10.84    7.42
   2  -9   2    7.08    8.09
  -2  -9  -2    9.57    8.73
  -2   9  -2   13.46    8.73
  -2  -9  -2    8.25    8.38
   2   9   3  138.29    9.39
   2   9   3  128.55    8.48
   2  -9   3  151.90    8.16
   2  -9   3  161.26    8.68
  -2  -9  -3  172.63    9.01
  -2   9  -3  143.94    8.78
  -2  -9  -3  167.86    8.65
  -2   9  -3  121.06    8.73
   2   9   4   32.18    8.56
   2   9   4   35.10    8.05
   2  -9   4   37.50    8.08
   2  -9   4   43.74    7.59
  -2  -9  -4   38.54    8.27
  -2   9  -4   35.50    8.18
  -2  -9  -4   37.10    7.96
   2   9   5  155.39    9.46
   2   9   5  152.36    8.43
   2  -9   5  191.17    8.43
   2  -9   5  179.78    7.85
  -2   9  -5  154.09    8.41
  -2  -9  -5  194.49    8.80
  -2  -9  -5  174.34    8.68
   2   9   6    5.49    8.89
   2  -9   6    4.11    8.14
   2   9   6    1.22    8.53
   2  -9   6   -1.82    7.47
  -2   9  -6    3.39    8.29
  -2  -9  -6    1.08    8.12
   2   9   7   18.95    8.99
   2  -9   7   26.03    8.44
   2   9   7   14.62    8.95
   2  -9   7   26.54    7.09
  -2   9  -7   20.89    8.61
  -2  -9  -7   26.84    8.71
   2   9   8   55.38    9.12
   2  -9   8   69.85    8.87
   2   9   8   52.20    9.16
   2  -9   8   67.61    8.62
  -2   9  -8   59.11    8.58
  -2  -9  -8   71.63    8.94
   2   9   9   32.32   10.25
   2  -9   9   38.92    9.31
   2   9   9   20.11    9.41
   2   9   9   27.15    9.75
  -2   9  -9   35.54    8.90
   2  -9   9   40.73    8.56
  -2  -9  -9   42.36    9.30
   2  -9  10   -0.51    9.74
   2   9  10   -1.25    9.25
   2  -9  10    1.63    9.01
   2   9  10   -1.18    9.73
   2   9  10    5.92   10.42
  -2  10   0  246.99   10.60
   2  10   0  258.44   12.09
   2 -10   0  322.73   11.79
   2  10   0  228.47    9.94
   2 -10   0  330.09    9.32
  -2 -10   0  326.93   10.97
  -2  10   0  250.05   10.04
  -2 -10   0  313.75   10.26
  -2  10  -1    7.53    9.73
   2  10   1   10.70   10.83
   2  10   1   -6.13    8.48
   2 -10   1   13.65    8.54
  -2 -10  -1    8.87   10.07
   2 -10   1    4.72    9.78
  -2  10  -1   10.00   10.12
  -2 -10  -1    9.97    9.47
   2  10   2    1.80   11.32
   2  10   2    3.00    8.62
   2 -10   2   -1.47    8.02
  -2 -10  -2    3.82   10.39
   2 -10   2    7.60    9.76
  -2  10  -2   -4.47    9.52
  -2 -10  -2    9.90    9.94
  -2  10  -2    9.07    9.22
   2  10   3    5.81   10.11
   2  10   3    6.99    9.48
   2 -10   3    9.21    8.32
   2 -10   3   -0.04    9.44
  -2 -10  -3    4.25    9.31
  -2  10  -3    7.42    9.55
  -2 -10  -3    7.26   10.19
  -2  10  -3   -1.71    9.82
   2  10   4   14.23   10.42
   2  10   4   13.97    9.35
   2 -10   4   14.32    9.16
   2 -10   4   11.62    9.16
  -2  10  -4   13.85    9.41
  -2 -10  -4   13.61   10.31
  -2 -10  -4    6.50    9.99
   2  10   5    1.35   11.09
   2  10   5    3.99    9.04
   2 -10   5    2.74    8.85
   2 -10   5    0.08    9.40
  -2  10  -5    4.41    9.50
  -2 -10  -5    1.77    9.65
  -2 -10  -5   -1.16    9.62
   3   0   0    5.72    5.26
   3   0   0    3.23    6.02
   3   0   0    4.22    5.82
   3   0   112728.97   52.87
   3   0   2    3.40    5.92
  -3   0  -2    6.74    5.83
   3   0   3  520.08    7.69
  -3   0  -3  532.92    8.36
  -3   0  -4    7.92    5.70
   3   0   4    2.89    5.70
  -3   0  -5  942.34    9.38
   3   0   5  975.49    9.12
   3   0   5  951.14    9.39
   3   0   6   -0.28    4.76
  -3   0  -6   -0.89    4.83
   3   0   6    2.48    4.85
  -3   0  -7 1812.85   11.57
   3   0   7 1859.01   12.83
   3   0   7 1900.31   12.00
  -3   0  -8   -2.22    5.02
   3   0   8   -2.22    4.38
   3   0   8   -3.15    5.76
   3   0   9 1019.27    9.08
  -3   0  -9  948.67    8.26
   3   0   9  989.09    8.68
   3   0  10   -0.06    5.29
  -3   0 -10    2.72    5.17
   3   0  10   -0.07    5.35
   3   0  11  228.99    6.60
  -3   0 -11  202.84    5.85
   3   0  11  231.12    5.48
   3   0  12    3.27    5.96
  -3   0 -12    1.76    5.86
   3   0  12    0.56    5.32
   3   0  13    7.37    4.86
   3   0  13   11.09    6.18
  -3   0 -13    0.76    5.50
   3   0  14    6.93    5.82
  -3   0 -14    2.45    6.52
   3   0  14    0.72    5.77
  -3   0 -15 1300.32   11.08
   3   0  15 1457.15   11.49
   3   0  15 1423.97   11.89
  -3   0 -16    0.83    7.85
   3   0  16    7.66    7.70
   3   0  16    0.63    6.58
  -3   0 -17  283.21    9.16
   3   0  17  313.72    8.97
   3   0  17  312.16    7.35
  -3   0 -18   -4.85    8.39
   3   0  18    2.73    8.10
   3   0  18   -2.68    7.53
   3   0  19   94.68    9.02
   3   0  19   92.75    8.65
  -3   0 -19   87.91    8.31
   3  -1   0 7076.37   32.52
   3   1   0 7169.59   31.84
   3  -1   0 7055.13   38.60
  -3   1   0 6647.05   36.67
   3  -1   1  182.38    6.75
   3   1   1  172.08    6.50
  -3   1  -1  181.00    7.06
   3   1   1  179.64    6.90
   3   1   1  175.43    6.60
   3  -1   1  179.70    6.24
   3   1   2 1075.77   11.10
   3   1   2 1093.09   10.83
  -3   1  -2 1085.40   11.21
   3   1   2 1084.30   10.15
   3  -1   2 1124.35   11.01
   3  -1   2 1069.30   10.87
   3  -1   3  104.20    6.13
   3   1   3  107.51    6.41
   3   1   3  103.98    5.54
   3   1   3  102.57    5.56
  -3   1  -3   93.26    6.25
   3  -1   4 1859.71   13.15
  -3   1  -4 1750.47   12.98
   3   1   4 1813.30   13.76
   3   1   4 1840.41   12.61
   3   1   5  131.08    5.66
   3  -1   5  129.12    6.05
  -3   1  -5  120.74    6.06
   3   1   5  128.31    5.48
  -3  -1  -5  132.67    6.17
   3  -1   6 1181.40    9.79
  -3   1  -6 1125.05    9.54
   3   1   6 1143.61    9.51
  -3  -1  -6 1166.16    9.93
   3   1   6 1159.16    9.31
  -3  -1  -7  199.78    6.47
  -3   1  -7  190.84    6.08
   3  -1   7  212.23    5.65
   3   1   7  199.71    5.87
   3   1   7  203.56    5.10
  -3   1  -8  695.79    7.86
  -3  -1  -8  689.84    8.05
   3  -1   8  749.41    7.63
   3   1   8  701.64    7.57
   3   1   8  703.65    8.31
   3  -1   8  692.60    7.43
  -3   1  -9    1.41    4.85
   3  -1   9    4.87    5.66
  -3  -1  -9   -2.88    5.91
   3   1   9   -1.77    4.93
   3  -1   9    3.04    5.11
   3   1   9   -2.85    6.06
  -3   1 -10 1625.32   10.97
   3  -1  10 1825.15   11.64
  -3  -1 -10 1669.77   10.83
   3   1  10 1735.61   11.40
   3  -1  10 1731.07   11.74
   3   1  10 1773.26   11.68
  -3   1 -11    5.87    5.89
   3  -1  11    4.28    5.41
   3   1  11    0.98    5.31
  -3  -1 -11    5.23    6.12
   3  -1  11    1.23    4.74
   3   1  11    8.88    6.25
   3   1  12  297.09    7.22
  -3   1 -12  249.66    6.08
   3  -1  12  301.26    6.23
  -3  -1 -12  273.14    7.06
   3   1  12  278.58    6.29
   3  -1  12  284.21    5.65
  -3   1 -13   55.42    5.60
   3   1  13   59.64    6.62
   3  -1  13   60.98    6.30
  -3  -1 -13   50.81    6.92
   3   1  13   49.56    5.64
   3  -1  13   58.01    5.07
   3   1  14  566.91    8.25
   3  -1  14  603.51    8.44
  -3  -1 -14  517.70    7.68
   3   1  14  551.23    7.43
   3  -1  14  570.06    7.93
  -3   1 -14  518.78    7.39
   3   1  15  109.15    7.47
  -3  -1 -15  103.46    7.60
   3  -1  15  122.65    7.40
   3   1  15  104.37    5.63
   3  -1  15  116.03    6.72
  -3   1 -15   96.92    7.39
  -3  -1 -16  435.04    8.79
   3   1  16  450.74    8.10
   3   1  16  443.58    7.13
   3  -1  16  465.85    7.98
   3  -1  16  452.33    8.03
  -3   1 -16  396.91    8.84
  -3  -1 -17    4.57    7.26
   3   1  17    7.28    8.08
   3   1  17    1.74    6.63
   3  -1  17    5.11    7.62
   3  -1  17   -1.85    7.07
  -3   1 -17   -4.27    7.90
  -3  -1 -18  245.08    8.26
   3   1  18  261.71    8.63
   3   1  18  266.66    7.76
  -3   1 -18  232.65    8.57
   3  -1  18  276.94    8.30
   3  -1  18  267.87    9.05
  -3   1 -19   39.41    9.67
   3   1  19   30.18    9.40
   3   1  19   28.38    8.25
   3  -1  19   40.04    8.04
   3  -1  19   43.75    8.81
  -3  -1 -19   44.76    8.47
  -3   2   0    1.71    5.47
   3  -2   0   -3.09    4.82
   3  -2   0    1.53    6.53
   3   2   0    1.22    6.61
   3   2   0   -1.59    5.49
  -3  -2   0   -1.50    5.69
   3  -2   1  914.69    9.23
   3   2   1  905.59    8.58
   3  -2   1  932.86   10.54
  -3   2  -1  856.21   10.54
   3   2   1  903.27   10.57
  -3  -2  -1  907.71    9.15
  -3   2  -1  886.11    8.76
   3  -2   2  107.42    5.40
   3  -2   2  116.32    6.64
  -3   2  -2  105.64    6.04
   3   2   2  111.59    5.64
   3   2   2  106.06    5.31
   3  -2   3  399.79    7.11
   3  -2   3  418.82    7.17
  -3   2  -3  385.62    7.02
   3   2   3  396.58    6.58
   3   2   3  396.52    6.73
   3   2   3  402.05    7.40
   3  -2   4   80.47    5.13
   3  -2   4   79.69    5.78
   3   2   4   87.94    5.37
  -3   2  -4   83.08    5.74
   3   2   4   84.27    5.42
   3   2   4   94.12    5.26
  -3  -2  -5  721.96    7.95
   3   2   5  748.21    8.00
   3  -2   5  827.75    8.43
   3   2   5  770.39    8.11
  -3   2  -5  725.77    8.07
   3   2   5  758.84    8.33
   3  -2   5  712.85    7.86
   3  -2   6  639.26    7.66
   3   2   6  639.96    7.43
  -3   2  -6  595.10    6.96
  -3  -2  -6  592.56    7.19
   3   2   6  627.53    8.01
   3   2   6  617.37    7.82
   3   2   7 1863.24   11.69
   3  -2   7 1940.49   11.68
  -3   2  -7 1735.75   11.25
   3   2   7 1906.22   12.14
  -3  -2  -7 1718.41   11.35
   3   2   7 1804.93   11.74
   3   2   8   64.08    5.48
   3  -2   8   69.91    4.98
  -3   2  -8   65.12    5.54
   3   2   8   70.28    4.73
  -3  -2  -8   57.45    5.32
   3   2   9 1257.41    9.95
   3  -2   9 1331.51    9.43
  -3   2  -9 1174.89    9.32
   3   2   9 1311.90    9.69
  -3  -2  -9 1147.69    8.63
   3  -2  10   68.68    5.34
   3   2  10   66.41    6.54
   3   2  10   61.62    5.52
   3  -2  10   64.62    5.64
  -3   2 -10   66.96    5.76
  -3   2 -11  996.47    8.87
   3  -2  11 1147.30    8.80
   3   2  11 1116.59    8.57
   3   2  11 1088.92    9.65
   3  -2  11 1136.91    9.53
  -3  -2 -12    2.05    5.82
  -3   2 -12   12.26    6.05
   3   2  12    5.96    5.59
   3  -2  12    7.87    6.15
   3  -2  12    9.36    5.09
   3   2  12    8.79    5.88
  -3  -2 -13  780.11    8.82
  -3   2 -13  731.47    7.65
   3   2  13  822.36    7.62
   3  -2  13  888.63    8.59
   3  -2  13  808.94    8.95
   3   2  13  779.65    8.45
  -3  -2 -14    1.59    7.16
   3   2  14   -0.50    6.28
  -3   2 -14   -0.82    6.27
   3   2  14    3.52    6.05
   3  -2  14   -0.35    5.72
   3  -2  14   -0.62    6.65
   3   2  15  652.97    8.58
  -3   2 -15  619.17    8.63
   3   2  15  685.36    7.58
   3  -2  15  666.10    8.92
   3  -2  15  706.29    8.85
  -3  -2 -15  645.21    8.55
  -3   2 -16    2.21    6.52
   3   2  16   -4.28    7.27
   3   2  16   -1.64    6.68
   3  -2  16   -5.15    6.95
   3  -2  16   -0.25    6.64
  -3   2 -17  189.90    9.15
   3   2  17  198.58    8.36
   3   2  17  204.29    6.85
   3  -2  17  214.66    7.13
   3  -2  17  228.05    8.95
   3   2  18   58.33    8.98
   3   2  18   60.13    7.87
   3  -2  18   52.51    7.80
   3  -2  18   55.40    8.12
  -3   2 -18   40.39    8.30
   3   2  19  105.88    8.96
   3   2  19   97.44    8.65
   3  -2  19  101.49    9.21
   3  -2  19   99.07    9.78
  -3   2 -19   68.72   10.09
  -3   3   0   29.83    6.50
  -3   3   0 1180.57    9.48
   3  -3   0 1238.46    9.32
   3   3   0 1259.19   13.31
   3   3   0 1244.23    9.55
  -3  -3   0 1172.56   13.58
  -3  -3   0 1220.17    9.46
   3  -3   0 1221.04   11.97
  -3   3  -1  548.18    7.52
  -3   3  -1  544.19    9.21
   3  -3   1  584.40    7.67
   3   3   1  561.99    9.41
   3   3   1  543.58    6.78
  -3  -3  -1  555.95    9.70
   3  -3   1  553.38    8.90
  -3  -3  -1  544.66    6.83
  -3   3  -2 1025.28   10.16
   3  -3   2 1074.00    8.98
   3   3   2 1071.84    8.65
   3   3   2 1076.09   10.85
   3  -3   2 1077.03   10.48
  -3  -3  -2 1035.27   11.22
  -3  -3  -2 1046.51    9.03
  -3   3  -3  129.09    5.91
   3  -3   3  132.29    5.27
   3   3   3  129.17    5.86
  -3  -3  -3  132.37    6.02
   3   3   3  133.10    5.86
   3  -3   3  137.91    5.85
  -3   3  -4  892.56    8.86
   3  -3   4  926.62    8.71
   3   3   4  908.99    8.56
   3   3   4  923.31    9.12
  -3  -3  -4  903.60    9.19
   3  -3   4  952.07    8.78
   3   3   4  913.12    8.63
  -3   3  -5   23.39    4.51
   3  -3   5   26.14    4.81
   3   3   5   27.81    5.08
   3   3   5   24.03    5.84
   3  -3   5   30.74    4.52
  -3  -3  -5   27.80    5.23
   3   3   5   25.70    4.91
  -3  -3  -6  889.91    8.53
   3  -3   6  898.47    8.69
   3   3   6  861.29    8.59
   3   3   6  918.69    8.21
   3  -3   6  951.86    8.55
   3   3   6  910.66    8.19
  -3   3  -6  825.38    7.80
   3   3   7    4.58    6.04
  -3  -3  -7    3.46    5.24
   3   3   7   -0.31    4.99
   3  -3   7   -1.15    5.43
   3   3   7    0.00    5.81
  -3   3  -7   -0.00    5.37
   3  -3   7   -1.63    5.60
   3   3   8  938.73    8.36
   3  -3   8  976.93    8.52
  -3  -3  -8  860.90    8.13
  -3   3  -8  870.04    8.25
   3   3   8  882.36    8.51
   3   3   8  911.88    8.40
   3  -3   8  887.08    8.72
   3   3   9   73.57    5.81
  -3  -3  -9   76.60    4.97
   3  -3   9   88.42    5.14
   3   3   9   80.60    4.96
  -3   3  -9   81.20    5.11
   3   3   9   84.86    6.33
   3  -3   9   74.97    6.22
   3   3  10  924.79    8.65
   3   3  10 1000.41    8.14
   3  -3  10  991.83    8.41
  -3  -3 -10  870.68    7.63
  -3   3 -10  846.66    7.61
   3   3  10  891.41    8.93
  -3  -3 -11   89.96    5.49
  -3   3 -11   84.20    6.14
   3   3  11   94.91    6.95
   3  -3  11   91.15    5.50
   3   3  11   99.93    5.67
   3  -3  11   99.92    6.28
   3   3  11   88.42    6.53
   3   3  12  569.98    7.27
  -3  -3 -12  499.77    7.10
   3   3  12  513.36    7.59
  -3   3 -12  480.00    6.70
   3  -3  12  549.93    7.37
   3  -3  12  590.05    7.50
   3   3  12  504.07    8.12
   3   3  13  106.38    6.17
  -3   3 -13   84.25    6.47
   3  -3  13  101.75    6.90
   3   3  13   96.77    7.41
  -3  -3 -13   92.79    6.11
   3  -3  13  107.42    6.55
   3   3  13   94.49    6.33
  -3   3 -14  218.19    6.28
  -3  -3 -14  219.36    6.07
   3  -3  14  272.31    7.39
   3  -3  14  277.24    7.26
   3   3  14  265.36    6.98
   3   3  14  225.93    7.89
   3   3  14  235.89    8.07
   3   3  15   14.53    6.63
  -3   3 -15   15.05    6.65
   3   3  15   16.12    6.22
   3  -3  15   14.65    6.74
   3  -3  15   20.78    7.09
   3   3  15   12.67    7.67
   3   3  16  401.71    8.62
  -3   3 -16  375.72    8.45
   3   3  16  443.86    7.36
   3  -3  16  429.31    8.36
   3  -3  16  466.95    8.42
   3   3  16  403.69    8.72
   3   3  17    7.66    8.10
  -3   3 -17    9.81    7.25
   3   3  17    5.61    7.00
   3  -3  17   12.51    7.49
   3  -3  17   15.28    7.32
   3   3  17    9.90    8.31
  -3   3 -18  251.18    9.31
   3   3  18  262.72    9.29
   3  -3  18  273.39    8.72
   3   3  18  256.95    8.18
   3  -3  18  280.26    9.44
   3   3  18  237.24    9.83
  -3   4   0    2.12    5.44
   3  -4   0    5.08    6.62
   3  -4   0    0.97    4.75
  -3   4   0    0.77    6.83
   3   4   0    1.27    7.90
   3   4   0    4.81    4.54
  -3  -4   0   -3.72    7.22
  -3  -4   0    2.44    5.28
  -3   4  -1 2106.16   11.94
   3  -4   1 2256.11   15.11
   3  -4   1 2269.62   12.43
  -3   4  -1 2173.84   15.73
   3   4   1 2315.04   16.66
   3   4   1 2244.06   12.14
  -3  -4  -1 2280.68   17.39
  -3  -4  -1 2147.33   11.73
   3  -4   2   21.00    6.13
   3  -4   2   28.07    5.58
  -3   4  -2   22.90    6.40
   3   4   2   24.21    6.50
  -3  -4  -2   18.23    6.73
   3   4   2   20.84    4.77
  -3  -4  -2   15.96    4.83
  -3   4  -2   20.91    5.61
   3  -4   3  818.02    8.32
  -3   4  -3  791.03    8.95
   3   4   3  818.77    9.02
  -3  -4  -3  818.87    9.34
  -3  -4  -3  773.68    7.44
   3   4   3  793.95    7.60
   3  -4   3  802.87    8.87
   3  -4   4    1.59    5.58
  -3   4  -4    2.80    5.51
   3   4   4   -1.92    5.74
   3   4   4    1.55    5.41
  -3  -4  -4    4.00    6.03
   3  -4   4    4.58    5.42
   3  -4   5 1521.15   10.72
  -3   4  -5 1491.09   10.94
   3   4   5 1430.03   10.10
   3   4   5 1570.10   11.36
  -3  -4  -5 1527.61   11.38
   3   4   5 1518.24    9.96
   3  -4   5 1540.20   10.47
   3  -4   6   10.04    5.48
   3   4   6    8.24    5.73
  -3   4  -6   13.17    4.92
   3   4   6   17.62    5.49
  -3  -4  -6   18.31    5.64
   3   4   6    9.73    4.95
   3  -4   6   17.90    5.54
   3  -4   7  459.04    7.29
  -3   4  -7  448.40    7.11
   3   4   7  474.23    6.70
  -3  -4  -7  446.01    6.82
   3  -4   7  476.32    6.52
   3   4   7  462.30    7.33
   3   4   7  449.68    7.38
   3  -4   8    6.72    5.62
  -3   4  -8   -0.88    4.97
   3   4   8   -2.22    6.39
   3   4   8    1.32    5.59
  -3  -4  -8    9.65    5.54
   3   4   8    9.86    6.10
   3  -4   8   -1.56    5.54
  -3   4  -9  477.61    6.89
   3  -4   9  493.47    7.02
   3   4   9  521.25    7.19
   3   4   9  499.22    8.05
  -3  -4  -9  507.04    7.21
   3   4   9  502.94    7.70
   3  -4   9  539.68    6.89
   3   4  10   10.54    7.03
   3  -4  10    7.38    6.48
   3   4  10   13.04    5.73
  -3  -4 -10   13.60    5.81
   3   4  10    6.41    5.73
   3  -4  10    8.75    5.60
  -3   4 -10    6.06    5.80
   3  -4  11  257.39    7.21
   3   4  11  251.07    7.74
   3   4  11  250.44    5.87
  -3  -4 -11  225.55    5.90
   3   4  11  240.64    7.17
   3  -4  11  262.38    6.58
  -3   4 -11  224.11    5.93
  -3  -4 -12    2.71    6.00
   3   4  12    1.28    7.11
   3   4  12    4.19    6.02
  -3   4 -12    1.34    6.28
   3   4  12   -2.40    6.77
   3  -4  12   -1.74    5.45
   3  -4  12    1.40    7.11
   3  -4  12    6.32    6.79
   3   4  13  233.69    6.07
   3   4  13  211.20    7.89
  -3  -4 -13  212.42    6.48
   3  -4  13  209.02    7.65
  -3   4 -13  193.98    6.87
   3   4  13  196.00    7.60
   3  -4  13  232.16    6.94
   3  -4  13  217.98    8.05
   3   4  14   18.22    5.67
  -3   4 -14   18.97    5.78
   3   4  14   16.35    7.70
   3  -4  14   23.78    7.09
  -3  -4 -14   18.24    6.26
   3   4  14   16.02    7.56
   3  -4  14   17.70    5.84
   3  -4  14   18.49    7.38
   3   4  15  395.28    7.69
  -3   4 -15  340.85    7.81
   3  -4  15  398.78    8.50
  -3  -4 -15  355.48    7.49
   3   4  15  369.08    8.92
   3   4  15  346.73    8.85
   3  -4  15  431.56    8.06
   3  -4  15  385.90    8.99
   3   4  16   11.02    6.98
  -3   4 -16    4.98    7.84
  -3  -4 -16    6.02    6.88
   3  -4  16   10.86    7.91
   3   4  16    9.94    8.62
   3  -4  16    5.00    7.81
   3   4  16    6.29    8.21
   3  -4  16    4.48    8.77
   3   4  17  119.20    9.48
  -3   4 -17  101.25    8.45
   3   4  17  116.20    7.72
   3  -4  17  124.94    8.18
   3   4  17  113.92    9.44
   3  -4  17  140.42    8.96
   3  -4  17  128.64    9.46
   3   4  18    0.53    9.64
  -3   4 -18    1.76    8.55
   3   4  18   -0.82    8.12
   3  -4  18    9.78    8.57
   3   4  18   -2.85    9.72
   3  -4  18    7.42    9.81
   3  -4  18   -3.43   10.01
  -3   5   0  364.79    6.71
   3  -5   0  410.43    7.01
   3  -5   0  405.66    8.16
   3   5   0  396.35    9.10
   3   5   0  389.13    6.69
  -3   5   0  393.44    8.11
  -3  -5   0  404.61    9.30
  -3  -5   0  381.65    6.50
  -3   5  -1    4.54    4.92
  -3  -5  -1    8.67    7.10
   3  -5   1    9.25    6.29
   3  -5   1    6.52    5.54
   3   5   1    5.88    6.56
  -3   5  -1    6.28    6.51
   3   5   1    6.36    5.38
  -3  -5  -1    8.98    5.61
  -3   5  -2  657.39    7.65
   3  -5   2  737.03    8.44
   3  -5   2  754.73    7.85
  -3   5  -2  712.11    9.19
   3   5   2  735.82    9.38
   3   5   2  724.60    7.40
  -3  -5  -2  745.49    9.66
  -3  -5  -2  707.13    7.82
  -3  -5  -3   15.74    6.69
   3  -5   3   12.94    5.68
   3  -5   3   12.85    5.72
  -3   5  -3   10.62    6.12
   3   5   3   12.94    6.59
   3   5   3    9.49    5.82
  -3  -5  -3    7.53    5.16
  -3   5  -3    8.06    5.79
   3  -5   4 1899.61   12.20
   3   5   4 1825.17   10.84
   3  -5   4 1887.31   11.51
  -3   5  -4 1786.49   12.53
  -3  -5  -4 1891.82   13.66
   3   5   4 1848.00   13.19
  -3  -5  -4 1847.77   10.90
   3  -5   5   54.43    6.09
   3  -5   5   50.62    6.20
  -3   5  -5   51.01    6.04
   3   5   5   53.80    6.15
   3   5   5   54.70    5.90
  -3  -5  -5   55.48    6.60
   3  -5   6  905.88    8.68
   3   5   6  811.94    7.95
   3  -5   6  842.91    8.52
  -3   5  -6  831.62    8.81
   3   5   6  852.03    9.11
   3   5   6  851.89    8.56
  -3  -5  -6  891.40    9.51
   3  -5   7  106.05    6.16
   3  -5   7   95.55    5.64
  -3   5  -7   94.97    6.40
   3   5   7   99.54    6.32
   3   5   7  108.06    5.65
  -3  -5  -7  104.72    6.66
   3   5   7   99.72    5.60
   3  -5   8   31.22    5.94
   3  -5   8   20.37    6.41
  -3   5  -8   27.44    5.30
  -3  -5  -8   27.35    6.38
   3   5   8   23.67    5.72
   3   5   8   31.07    6.26
   3   5   8   25.85    6.91
   3  -5   9   36.01    5.08
   3  -5   9   26.56    6.52
  -3   5  -9   23.90    5.23
   3   5   9   28.09    7.05
   3   5   9   23.10    5.75
   3   5   9   29.21    6.15
  -3  -5  -9   31.38    6.27
   3  -5  10 1059.76    9.13
  -3   5 -10  932.17    8.92
   3  -5  10 1007.39   10.03
   3   5  10  961.35    9.22
  -3  -5 -10  970.35    9.18
   3   5  10  965.67   10.16
   3   5  10  923.50    9.54
   3  -5  11   -3.48    6.26
  -3   5 -11    2.39    6.38
   3   5  11    3.78    7.70
   3  -5  11    2.99    6.14
   3   5  11    8.02    6.14
  -3  -5 -11    2.67    6.50
   3   5  11   -1.99    6.66
   3  -5  12  744.61    8.40
   3  -5  12  724.50    9.43
   3   5  12  647.41    9.54
   3   5  12  715.02    8.93
  -3  -5 -12  678.41    8.50
   3   5  12  666.15    8.60
  -3   5 -12  640.16    7.61
   3  -5  13    6.89    6.63
   3  -5  13   -1.26    7.63
   3   5  13    4.67    7.51
   3   5  13    0.22    6.91
   3  -5  13    0.74    6.88
  -3  -5 -13    6.13    6.65
   3   5  13   -3.66    7.15
  -3   5 -13   -0.12    6.08
   3  -5  14  146.65    6.73
   3  -5  14  128.98    8.42
   3   5  14  136.43    6.76
   3   5  14  125.25    8.59
  -3  -5 -14  121.63    7.43
   3  -5  14  130.99    7.89
   3   5  14  124.44    8.13
  -3   5 -14  117.06    7.32
   3  -5  15   11.24    7.38
   3  -5  15    8.31    8.79
   3   5  15   17.98    7.63
  -3  -5 -15   10.04    6.60
   3   5  15   10.67    9.08
   3  -5  15   12.58    7.73
  -3   5 -15   14.13    7.69
   3   5  15   11.03    8.17
   3  -5  16  183.50    9.83
   3  -5  16  209.51    8.41
   3   5  16  183.05    7.85
  -3   5 -16  148.71    8.38
   3  -5  16  185.63    9.07
  -3  -5 -16  177.09    8.29
   3   5  16  172.09    9.19
   3   5  16  185.30    9.93
   3  -5  17   13.13   10.15
   3  -5  17   10.90    7.83
   3   5  17   13.79    7.52
  -3   5 -17    9.80    7.78
   3  -5  17   14.62    9.35
  -3  -5 -17    9.04    7.50
   3   5  17    4.65    9.90
   3   5  17    4.91   10.06
  -3   6   0    1.44    5.00
   3   6   0   -1.96    7.55
   3  -6   0   -0.99    5.67
   3   6   0    1.34    5.60
   3  -6   0    1.89    6.65
  -3   6   0    1.84    6.90
  -3  -6   0   -0.23    8.08
  -3  -6   0   -3.58    4.99
  -3   6  -1  415.92    6.42
   3  -6   1  487.73    6.99
   3   6   1  469.33    8.70
   3  -6   1  472.29    7.83
  -3  -6  -1  483.60    9.50
   3   6   1  452.84    6.82
  -3   6  -1  451.45    8.69
  -3  -6  -1  444.96    6.77
  -3   6  -2   26.87    5.20
   3  -6   2   34.40    5.72
   3  -6   2   41.44    5.95
   3   6   2   30.51    7.14
   3   6   2   30.61    5.16
  -3   6  -2   37.72    6.34
  -3  -6  -2   39.40    7.34
  -3  -6  -2   30.51    5.88
   3  -6   3  199.32    5.79
   3  -6   3  200.66    6.72
   3   6   3  210.50    7.60
  -3   6  -3  188.86    7.27
   3   6   3  195.62    5.53
  -3  -6  -3  189.45    6.16
  -3  -6  -3  203.61    8.00
  -3   6  -3  175.69    6.61
   3  -6   4   50.00    6.51
   3  -6   4   47.02    6.29
   3   6   4   49.61    6.48
  -3   6  -4   52.00    6.79
   3   6   4   47.39    5.32
  -3  -6  -4   53.70    7.16
  -3  -6  -4   50.94    6.10
   3  -6   5 1269.16   10.12
   3  -6   5 1258.91   10.12
  -3   6  -5 1191.31   10.26
   3   6   5 1199.48   10.76
   3   6   5 1210.08    9.88
  -3  -6  -5 1277.54   11.09
   3  -6   6   77.28    6.21
   3  -6   6   66.98    5.70
  -3   6  -6   75.98    6.84
   3   6   6   69.35    6.44
   3   6   6   73.69    6.58
  -3  -6  -6   75.29    7.23
   3  -6   7  301.76    7.09
   3  -6   7  278.53    7.29
  -3   6  -7  268.51    7.34
   3   6   7  290.14    7.31
   3   6   7  263.08    7.46
   3   6   7  276.99    7.29
  -3  -6  -7  295.15    7.74
   3  -6   8    5.06    6.18
   3  -6   8    2.27    6.69
  -3   6  -8    3.83    6.84
   3   6   8    2.54    5.71
   3   6   8   -6.99    7.00
   3   6   8    1.84    6.70
  -3  -6  -8    2.43    6.82
   3   6   9  742.97    9.77
   3  -6   9  829.57    8.98
   3  -6   9  771.47    9.03
  -3   6  -9  739.53    8.67
   3   6   9  787.65    9.01
   3   6   9  766.94    9.18
  -3  -6  -9  810.00    9.61
   3  -6  10   25.05    7.14
   3  -6  10   20.86    7.07
  -3   6 -10   10.28    6.39
   3   6  10   18.39    6.94
   3   6  10   13.63    8.02
   3   6  10   24.64    7.41
  -3  -6 -10   28.53    6.38
  -3   6 -11  509.93    8.26
   3  -6  11  542.01    8.18
   3  -6  11  535.88    8.75
   3   6  11  522.28    7.73
   3   6  11  500.62    8.50
  -3  -6 -11  533.65    8.76
   3   6  11  510.05    9.48
  -3   6 -12   11.58    7.53
   3   6  12   20.44    7.97
   3  -6  12    7.83    6.63
   3  -6  12   12.08    7.69
   3   6  12   11.59    7.62
   3   6  12   16.05    6.59
  -3  -6 -12   22.59    6.83
   3  -6  13  372.10    9.32
   3  -6  13  378.99    7.51
   3   6  13  334.09    9.33
   3   6  13  355.68    7.92
  -3  -6 -13  373.65    9.03
   3   6  13  330.46    8.67
  -3   6 -13  316.85    8.38
   3   6  14    9.12    8.68
   3  -6  14    7.15    8.70
   3  -6  14   -2.92    6.97
   3   6  14    6.10    9.37
   3   6  14    0.58    7.33
  -3  -6 -14    4.28    8.16
   3  -6  14   13.27    8.64
  -3   6 -14    7.51    7.75
   3  -6  15  415.61   10.58
   3  -6  15  437.19    9.43
   3   6  15  380.43    9.93
   3   6  15  398.98   10.39
   3   6  15  349.85   10.08
  -3  -6 -15  413.94    9.31
   3  -6  15  428.92   10.19
  -3   6 -15  354.85    8.34
  -3   7   0  232.79    6.41
   3   7   0  230.51    9.01
   3   7   0  241.58    6.73
   3  -7   0  264.20    6.43
   3  -7   0  255.97    9.03
  -3   7   0  237.47    9.26
  -3  -7   0  239.53    9.41
  -3  -7   0  255.83    6.81
  -3   7  -1   42.27    6.71
   3   7   1   53.00    8.01
   3  -7   1   61.14    6.22
   3   7   1   50.41    6.10
  -3   7  -1   48.79    7.23
   3  -7   1   58.22    6.96
  -3  -7  -1   56.33    8.34
  -3  -7  -1   51.02    5.56
  -3   7  -2  503.69    8.17
   3   7   2  555.51   10.43
   3  -7   2  594.04    8.01
   3  -7   2  612.85    8.58
   3   7   2  571.55    8.05
  -3   7  -2  574.49    9.49
  -3  -7  -2  599.03   10.75
  -3  -7  -2  586.14    7.87
   3  -7   3   79.49    6.48
   3   7   3   74.01    8.31
   3  -7   3   72.88    6.63
   3   7   3   71.86    6.55
  -3   7  -3   69.80    7.71
  -3  -7  -3   82.15    8.15
  -3  -7  -3   67.96    5.89
  -3   7  -3   66.62    6.67
   3  -7   4  626.99    7.73
   3  -7   4  616.44    8.39
   3   7   4  602.09    9.64
  -3   7  -4  597.25    9.03
   3   7   4  577.88    8.31
  -3  -7  -4  630.33    9.36
  -3  -7  -4  611.04    8.41
   3  -7   5  122.17    7.30
   3  -7   5  122.26    6.71
   3   7   5  115.82    7.78
  -3   7  -5  116.70    7.43
   3   7   5  113.12    7.05
  -3  -7  -5  123.91    8.11
  -3  -7  -5  107.37    7.35
   3  -7   6  397.43    7.77
   3  -7   6  403.35    7.50
  -3   7  -6  391.25    8.10
   3   7   6  382.50    8.11
   3   7   6  380.91    8.16
  -3  -7  -6  420.62    8.53
   3  -7   7   33.52    7.05
   3  -7   7   34.96    6.98
  -3   7  -7   28.95    7.25
   3   7   7   31.50    6.86
   3   7   7   23.80    7.20
   3   7   7   25.00    7.38
  -3  -7  -7   37.59    7.60
   3   7   8  170.50    8.39
   3  -7   8  194.07    7.48
   3  -7   8  196.33    7.48
  -3   7  -8  180.79    8.13
   3   7   8  192.52    7.58
   3   7   8  185.25    8.16
  -3  -7  -8  212.11    8.08
   3  -7   9   10.20    7.13
   3  -7   9   13.55    6.33
  -3   7  -9   15.97    7.71
   3   7   9   11.12    7.28
   3   7   9    9.76    6.53
  -3  -7  -9   12.98    7.55
   3   7   9    9.61    7.96
  -3  -7 -10  399.06    8.97
  -3   7 -10  355.53    8.60
   3  -7  10  377.68    8.61
   3  -7  10  390.27    8.34
   3   7  10  344.66    9.18
   3   7  10  350.55    8.47
   3   7  10  324.51    8.62
  -3   7 -11   29.65    7.45
   3  -7  11   45.76    8.23
   3  -7  11   40.48    8.27
   3   7  11   43.45    7.83
   3   7  11   39.23    7.79
   3   7  11   30.80    8.63
  -3  -7 -11   42.82    7.37
  -3   7 -12  306.57    9.13
   3  -7  12  359.44    9.53
   3  -7  12  367.55    8.93
   3   7  12  317.89    9.32
   3   7  12  289.44    8.94
  -3  -7 -12  379.25    9.71
   3   7  12  332.54   10.27
  -3   7 -13   39.88    9.32
   3   7  13   28.71   10.04
   3  -7  13   33.55    8.56
   3  -7  13   51.70    7.95
   3   7  13   42.34    7.86
   3   7  13   32.03    9.07
  -3  -7 -13   31.71    8.27
   3  -7  14  100.95    9.78
   3  -7  14  107.76   10.20
   3  -7  14  111.97    8.65
   3   7  14   75.70   10.87
   3   7  14   99.00    8.47
   3   7  14   76.96    9.80
  -3  -7 -14   95.34    9.45
  -3   7 -14   84.59    9.87
  -3   8   0    8.18    7.56
   3   8   0   -0.02    9.20
   3   8   0    1.19    6.70
   3  -8   0   -0.67    7.22
   3  -8   0    4.14    8.03
  -3   8   0    2.51    8.63
  -3  -8   0   -0.30    9.56
  -3  -8   0   -0.60    6.72
  -3   8  -1  400.42    8.49
  -3  -8  -1  438.95   10.45
   3   8   1  418.67   10.02
   3   8   1  413.14    7.64
   3  -8   1  501.02    8.34
   3  -8   1  483.67    9.54
  -3   8  -1  434.86    9.49
  -3  -8  -1  452.45    7.54
   3   8   2    4.27    8.07
   3  -8   2   11.43    6.18
   3   8   2    1.41    7.54
   3  -8   2   11.37    8.34
  -3   8  -2    4.33    8.55
  -3  -8  -2    7.02    8.64
  -3  -8  -2    2.31    6.69
  -3   8  -2    3.07    7.32
   3   8   3  473.61    9.29
   3  -8   3  516.64    8.63
   3   8   3  481.41    8.21
   3  -8   3  525.97    9.40
  -3   8  -3  471.52    9.59
  -3  -8  -3  521.10   10.06
  -3  -8  -3  467.31    8.40
  -3   8  -3  430.66    8.62
   3   8   4    0.63    8.39
   3  -8   4    1.76    6.90
   3  -8   4   -0.22    7.33
   3   8   4   -4.88    7.44
  -3   8  -4   -2.73    8.25
  -3  -8  -4    2.72    8.97
  -3  -8  -4    5.57    7.78
   3  -8   5  464.39    8.42
   3   8   5  419.84    9.34
   3  -8   5  433.58    8.36
  -3   8  -5  429.84    9.07
   3   8   5  436.56    9.00
  -3  -8  -5  456.23    9.52
  -3  -8  -5  428.30    8.08
   3  -8   6   46.74    7.39
   3   8   6   41.42    8.28
   3  -8   6   48.82    7.39
  -3   8  -6   48.34    8.09
   3   8   6   37.74    8.00
  -3  -8  -6   53.32    8.39
   3  -8   7  169.53    7.97
  -3   8  -7  149.69    8.12
   3  -8   7  177.80    6.85
   3   8   7  156.36    8.86
   3   8   7  143.09    8.34
   3   8   7  149.06    8.12
  -3  -8  -7  178.30    8.85
   3  -8   8    7.26    7.89
  -3   8  -8    6.80    8.43
   3  -8   8    7.71    7.72
   3   8   8    0.52    8.35
   3   8   8    4.53    7.64
  -3  -8  -8    6.41    8.75
   3   8   8   -1.45    8.26
   3  -8   9   59.08    8.30
  -3   8  -9   51.67    8.87
   3  -8   9   60.75    8.39
   3   8   9   48.42    8.70
   3   8   9   48.26    8.46
  -3  -8  -9   67.88    8.62
   3   8   9   45.04    9.10
  -3   8 -10    0.33    8.94
   3  -8  10    4.90    8.03
   3  -8  10    0.62    8.81
   3   8  10    6.01    8.26
   3   8  10    6.38    8.74
  -3  -8 -10    7.39    9.43
  -3   8 -11   89.95    8.76
   3  -8  11  124.41    9.50
   3  -8  11  122.51    9.12
   3   8  11  100.00    8.94
   3   8  11   91.83    8.83
  -3  -8 -11  119.38    9.44
  -3   8 -12    5.26    9.50
   3  -8  12    6.82    9.48
   3  -8  12    6.30    9.30
   3   8  12    9.90    9.47
   3   8  12    1.03    8.94
  -3  -8 -12    5.03    9.95
   3   8  12    6.84   10.51
  -3   9   0  159.17    9.38
   3   9   0  152.96   11.11
   3   9   0  178.96    7.90
   3  -9   0  205.33    8.82
  -3   9   0  186.12   10.38
   3  -9   0  193.05   10.38
  -3  -9   0  190.75   10.64
  -3  -9   0  190.80    9.02
  -3   9  -1   11.39    8.75
   3   9   1    8.12   10.19
   3   9   1   12.69    8.68
   3  -9   1   15.01    7.77
  -3   9  -1   14.94   10.10
   3  -9   1   12.99    8.71
  -3  -9  -1   14.87    9.94
  -3  -9  -1   14.96    8.32
   3   9   2  161.35   10.35
   3   9   2  171.47    9.16
   3  -9   2  213.67    8.10
  -3   9  -2  183.19    9.68
   3  -9   2  196.51    9.68
  -3  -9  -2  188.32   10.39
  -3  -9  -2  193.96    7.96
  -3   9  -2  168.45    8.97
   3   9   3   14.46    9.53
   3   9   3   10.08    8.53
   3  -9   3   12.19    7.93
  -3   9  -3   10.70    9.17
   3  -9   3   13.16    9.15
  -3  -9  -3    6.52    9.57
  -3  -9  -3    9.91    7.91
  -3   9  -3    8.92    8.20
   3   9   4  346.34   11.17
   3   9   4  351.57    9.50
   3  -9   4  434.51    9.29
  -3   9  -4  379.99   10.40
   3  -9   4  425.51    9.50
  -3  -9  -4  436.47   10.27
  -3  -9  -4  404.69    9.50
   3   9   5   16.86    9.90
   3  -9   5   11.31    8.46
   3   9   5   16.01    8.48
  -3   9  -5   10.63    9.20
   3  -9   5   14.23    7.87
  -3  -9  -5   12.40    9.29
  -3  -9  -5   15.64    9.01
   3   9   6  165.57    9.97
   3  -9   6  207.10    8.84
  -3   9  -6  168.46    9.78
   3   9   6  155.33    9.18
   3  -9   6  189.12    8.44
  -3  -9  -6  199.15   10.77
   3  -9   7   23.18    8.77
   3   9   7    8.03    9.65
  -3   9  -7   11.00    9.06
   3  -9   7   14.17    8.18
   3   9   7   14.52    8.68
   3   9   7    6.99    9.14
  -3  -9  -7   11.95    9.97
   3  -9   8   63.20    9.00
  -3   9  -8   57.07   10.29
   3   9   8   55.80   10.06
   3  -9   8   65.42    9.42
   3   9   8   59.61    9.49
  -3  -9  -8   78.56   10.32
   3   9   8   49.52    9.88
   3   9   9   23.21    9.17
  -3  10   0    4.71   10.22
   3  10   0   -1.13   12.43
   3  10   0    6.88    8.76
   3 -10   0    6.20    7.92
  -3  10   0    4.50   11.32
  -3 -10   0    2.47   11.88
   3 -10   0    4.23   11.20
  -3 -10   0    3.60   10.24
   3  10   1  175.32   12.44
   3  10   1  196.98    9.31
   3 -10   1  257.26    9.38
  -3  10  -1  195.99   11.75
   3 -10   1  257.68   10.79
  -3 -10  -1  258.41   12.56
  -3 -10  -1  252.84    9.31
  -3  10  -1  194.65   10.88
   3  10   2    9.20   11.88
   3  10   2    8.60    8.69
   3 -10   2    2.81    9.43
  -3  10  -2   -3.85   10.76
   3 -10   2    6.33   10.35
  -3 -10  -2    5.24   11.54
  -3 -10  -2    0.41   10.23
  -3  10  -2    7.78   10.37
   4   0   0 3987.69   22.98
   4   0   0 4053.61   21.89
   4   0   0 3909.89   22.22
   4   0   1    0.55    5.54
   4   0   1    1.70    6.29
   4   0   1    1.95    5.99
   4   0   2    4.60    5.91
   4   0   3    1.09    5.61
  -4   0  -3    3.41    5.58
   4   0   4  199.03    6.31
  -4   0  -4  201.01    6.25
  -4   0  -5    4.35    4.72
   4   0   5    5.39    5.35
   4   0   5    1.52    4.03
  -4   0  -6 1128.66    9.16
   4   0   6 1114.36    9.67
   4   0   6 1169.92    9.27
   4   0   7   -5.61    5.16
   4   0   7    1.58    5.88
  -4   0  -7    2.67    5.67
  -4   0  -8  641.47    7.39
   4   0   8  654.45    7.49
   4   0   8  673.92    7.49
  -4   0  -9    2.45    5.85
   4   0   9    0.50    6.14
   4   0   9    1.23    4.63
   4   0  10  332.27    6.55
  -4   0 -10  306.27    6.34
   4   0  10  330.18    5.87
  -4   0 -11    2.28    5.48
   4   0  11    2.22    6.23
   4   0  11   -4.98    5.66
  -4   0 -12  142.57    5.87
   4   0  12  162.15    6.77
   4   0  12  152.38    5.46
  -4   0 -13    9.14    6.74
   4   0  13    6.31    6.55
   4   0  13   -2.28    5.65
  -4   0 -14  396.59    7.76
   4   0  14  420.38    7.32
   4   0  14  396.18    7.16
   4   0  15   -1.45    6.50
   4   0  15    1.57    5.63
  -4   0 -15   -1.98    7.46
   4   0  16  580.09    9.53
   4   0  16  561.52    7.91
  -4   0 -16  512.42    9.23
   4   0  17    5.27    7.84
   4   0  17   -2.05    8.95
  -4   0 -17   -1.83    7.83
   4   0  18   78.40    9.83
  -4   0 -18   65.37    8.60
   4   0  18   64.75    8.71
   4   0  19    7.90    8.71
   4  -1   0    1.09    5.52
   4   1   0    1.40    5.87
   4  -1   0   -0.90    6.61
   4   1   0    0.36    5.49
  -4   1  -1  204.57    7.10
   4  -1   1  218.51    6.45
   4   1   1  219.05    6.97
   4  -1   1  202.99    7.28
   4   1   1  206.67    6.32
   4  -1   2  210.64    6.15
  -4   1  -2  206.05    7.37
   4   1   2  204.28    6.51
   4   1   2  197.18    6.18
   4   1   2  210.70    6.33
   4  -1   2  203.85    6.66
  -4   1  -3  277.77    7.20
   4   1   3  288.40    6.86
   4   1   3  282.17    6.27
   4   1   3  284.04    6.63
   4  -1   3  282.48    6.94
   4  -1   3  260.87    5.80
   4  -1   4    4.71    4.91
  -4   1  -4    2.22    5.71
   4   1   4    2.17    5.20
   4   1   4    5.54    4.75
   4   1   4    5.60    5.56
   4  -1   5 1101.81    9.45
   4   1   5 1095.29    9.09
  -4   1  -5 1037.96    9.36
   4   1   5 1057.01    9.12
   4  -1   6  215.47    6.35
   4   1   6  226.27    6.73
  -4   1  -6  207.63    6.34
   4   1   6  204.83    5.73
   4  -1   7  629.83    7.84
   4   1   7  618.74    7.77
   4   1   7  602.67    7.22
  -4   1  -7  572.88    7.14
  -4  -1  -7  619.14    7.17
   4  -1   8    2.12    5.62
   4   1   8    5.04    5.96
   4  -1   8    5.28    5.46
  -4   1  -8    2.16    5.83
  -4  -1  -8    4.17    6.02
   4   1   8    7.94    4.34
   4  -1   9  436.76    6.75
  -4  -1  -9  413.25    7.33
   4   1   9  446.44    7.32
   4   1   9  427.57    6.51
   4  -1   9  436.58    6.34
  -4   1  -9  404.50    7.23
   4  -1  10   77.14    5.55
   4  -1  10   68.15    5.09
   4   1  10   74.50    5.44
  -4  -1 -10   71.63    5.56
  -4   1 -10   71.16    6.23
   4   1  10   71.32    6.53
   4  -1  11  519.54    7.80
   4   1  11  489.51    7.01
  -4  -1 -11  452.23    7.64
   4  -1  11  488.76    6.60
  -4   1 -11  439.66    6.83
   4   1  11  479.05    7.67
   4   1  12   37.47    5.72
   4  -1  12   37.62    6.48
   4   1  12   36.14    5.64
  -4   1 -12   33.48    6.51
   4  -1  12   38.59    5.24
  -4  -1 -12   36.69    6.42
   4   1  13   18.54    6.85
   4  -1  13   23.42    6.16
   4  -1  13   31.89    6.57
   4   1  13   27.64    5.88
  -4   1 -13   20.40    5.90
  -4  -1 -13   28.61    6.60
   4   1  14   13.82    6.53
   4  -1  14    9.80    5.97
  -4   1 -14    3.96    6.56
   4   1  14    6.38    6.31
   4  -1  14   15.94    6.23
  -4  -1 -14   11.79    7.56
   4   1  15  462.21    8.91
  -4   1 -15  412.15    8.38
   4  -1  15  477.97    7.63
   4   1  15  459.64    7.58
   4  -1  15  480.30    7.89
  -4  -1 -15  429.94    8.63
   4   1  16   -2.17    7.26
  -4  -1 -16    4.45    8.05
  -4   1 -16   -6.19    8.11
   4  -1  16    7.01    7.69
   4   1  16   -0.95    6.62
   4  -1  16    2.53    7.62
  -4   1 -17  221.94    9.25
  -4  -1 -17  216.96    8.35
   4   1  17  237.72    9.43
   4  -1  17  251.09    9.24
   4   1  17  221.75    7.64
   4  -1  17  244.06    8.36
   4   1  18   30.81    7.23
  -4   1 -18   30.59    9.06
   4   1  18   32.02    9.00
   4  -1  18   25.83    8.49
   4  -1  18   28.24    9.54
  -4  -1 -18   23.02    9.79
   4  -2   0  562.14    7.56
  -4   2   0   -3.10    5.47
   4  -2   0  559.49    9.24
   4   2   0  545.69    6.83
   4   2   0  549.61    9.43
  -4  -2   0  533.97    7.51
   4  -2   1   88.67    5.78
   4  -2   1   84.00    6.91
   4   2   1   85.40    5.56
  -4   2  -1   81.42    7.29
   4   2   1   82.69    6.48
   4  -2   2  148.16    5.84
   4  -2   2  158.30    6.92
   4   2   2  140.70    6.19
   4   2   2  153.51    6.86
   4   2   2  147.58    5.97
  -4   2  -2  144.95    6.67
   4   2   3   73.07    5.68
   4  -2   3   68.59    5.55
  -4   2  -3   71.24    6.23
   4  -2   3   71.22    6.02
   4   2   3   72.54    5.22
   4   2   3   73.90    5.69
   4  -2   4  545.59    7.41
  -4   2  -4  530.10    7.75
   4   2   4  564.82    7.81
   4  -2   4  587.52    7.92
   4   2   4  594.81    7.98
   4   2   4  588.51    7.13
  -4   2  -5   28.10    5.74
   4  -2   5   36.15    5.59
   4   2   5   33.23    6.14
   4   2   5   35.34    5.24
   4   2   5   34.38    5.73
   4  -2   5   34.48    5.64
  -4   2  -6 1061.96    8.99
   4  -2   6 1215.37    9.85
   4   2   6 1153.06    9.75
   4   2   6 1103.31    8.94
   4   2   6 1097.67    8.75
   4  -2   6 1092.16    9.49
   4   2   7   84.92    5.60
  -4   2  -7   84.16    5.19
   4  -2   7   99.22    5.83
   4   2   7   94.94    5.59
   4   2   7   86.42    5.42
  -4   2  -8  713.17    7.55
   4   2   8  802.15    8.71
   4  -2   8  834.45    8.40
   4   2   8  784.29    8.06
   4   2   8  734.21    8.36
  -4   2  -9   68.00    6.08
   4   2   9   79.59    6.58
   4  -2   9   82.18    5.95
   4   2   9   85.68    5.60
   4   2   9   82.54    5.57
  -4   2 -10  464.32    6.59
   4  -2  10  501.47    6.77
   4   2  10  493.03    7.02
   4   2  10  480.90    6.67
   4  -2  10  508.21    6.65
  -4   2 -11    7.37    6.16
   4  -2  11    5.05    5.97
   4   2  11    0.55    5.46
   4   2  11    4.87    5.70
   4  -2  11    9.74    5.17
  -4   2 -12  263.89    7.03
   4  -2  12  333.22    7.20
   4   2  12  300.45    6.42
   4  -2  12  302.41    6.96
   4   2  12  289.76    6.63
  -4   2 -13  169.30    7.03
   4  -2  13  201.85    6.46
   4   2  13  194.98    5.76
   4  -2  13  197.66    7.10
   4   2  13  182.18    7.42
   4   2  14  523.79    9.01
   4   2  14  537.02    7.77
   4  -2  14  563.28    8.38
   4  -2  14  548.20    8.59
  -4   2 -14  477.51    8.08
   4   2  15   16.72    8.29
   4   2  15   31.75    5.64
   4  -2  15   25.96    6.57
   4  -2  15   33.15    7.10
  -4   2 -15   21.26    7.61
   4   2  16  221.43    8.84
   4   2  16  257.82    7.71
   4  -2  16  266.54    8.63
   4  -2  16  248.57    7.58
  -4   2 -16  227.41    8.56
   4   2  17    0.32    7.24
   4   2  17   -3.37    8.50
   4  -2  17    2.27    8.02
   4  -2  17    2.43    8.00
  -4   2 -17    4.39    8.69
   4   2  18   71.85    9.43
   4   2  18   71.16    7.20
   4  -2  18   71.03    9.05
  -4   2 -18   72.84    8.71
   4  -2  18   71.12   10.03
   4  -3   0    6.19    5.42
   4   3   0   -0.91    6.91
   4   3   0    2.67    5.17
   4  -3   0   -2.17    6.76
  -4  -3   0    0.75    5.36
  -4   3   0    2.84    5.42
   4  -3   1  981.93    8.74
  -4   3  -1  897.77   10.94
   4   3   1  936.13   10.97
   4   3   1  916.85    8.37
   4  -3   1  946.77   10.51
  -4  -3  -1  917.25    8.42
   4  -3   2  240.91    5.88
  -4   3  -2  229.31    7.05
   4   3   2  240.74    7.24
   4  -3   2  251.11    6.86
   4   3   2  229.18    5.60
   4  -3   3  905.09    8.44
   4   3   3  901.56    8.60
  -4   3  -3  841.71    9.52
   4   3   3  908.15    9.84
   4  -3   3  939.39   10.07
   4   3   3  889.39    7.96
   4  -3   4  137.90    5.38
   4   3   4  141.95    6.22
   4   3   4  140.36    6.84
  -4   3  -4  138.95    6.38
   4  -3   4  146.44    6.80
   4   3   4  150.63    6.11
   4  -3   5  643.64    7.75
  -4   3  -5  583.95    8.06
   4   3   5  646.84    8.32
   4  -3   5  672.38    8.14
   4   3   5  645.09    7.80
   4   3   5  646.21    8.00
   4  -3   6    6.03    5.86
   4   3   6   13.73    6.14
  -4   3  -6    5.73    6.04
   4   3   6    3.89    5.51
   4  -3   6    9.87    5.98
   4   3   6    6.73    5.15
   4  -3   7  413.12    6.51
  -4   3  -7  406.05    6.64
   4   3   7  455.34    7.16
   4  -3   7  470.77    7.30
   4   3   7  444.79    7.56
   4   3   7  441.36    7.19
   4  -3   8  154.00    5.58
  -4   3  -8  156.34    6.37
   4   3   8  160.42    6.17
   4  -3   8  170.62    5.63
   4   3   8  154.82    5.76
   4   3   8  162.34    6.02
   4   3   9  371.42    7.16
  -4   3  -9  341.76    6.64
   4   3   9  372.47    6.86
   4  -3   9  401.25    6.89
   4   3   9  344.23    6.96
   4  -3   9  352.14    6.24
   4   3  10   33.43    5.84
  -4   3 -10   37.25    5.35
   4   3  10   35.46    5.70
   4  -3  10   40.57    5.44
   4   3  10   31.26    5.75
   4  -3  10   37.25    6.28
  -4   3 -11  211.74    5.99
   4   3  11  232.07    7.50
   4   3  11  235.95    6.45
   4  -3  11  247.62    6.04
   4  -3  11  248.81    6.44
   4   3  11  220.49    6.54
   4  -3  11  220.67    7.03
  -4   3 -12    0.75    5.70
   4  -3  12    9.86    6.28
   4   3  12    3.97    6.02
   4   3  12    4.86    7.09
   4  -3  12    3.34    6.63
   4   3  12    7.29    6.66
  -4   3 -13   94.44    6.67
   4   3  13  110.08    6.61
   4  -3  13  123.33    6.67
   4   3  13  100.36    7.61
   4  -3  13  114.11    7.11
   4   3  13  103.81    7.50
  -4   3 -14  217.58    7.50
   4   3  14  238.00    7.10
   4  -3  14  243.73    7.19
   4  -3  14  237.82    6.75
   4   3  14  224.09    8.22
   4   3  14  210.42    8.30
   4  -3  15  253.72    7.33
  -4   3 -15  218.97    7.81
   4   3  15  234.45    6.72
   4  -3  15  232.21    7.53
   4   3  15  217.52    9.03
   4   3  15  223.14    8.64
   4   3  16   15.98    8.32
  -4   3 -16    5.48    6.76
   4   3  16   20.12    6.23
   4  -3  16   13.78    7.30
   4  -3  16   11.58    6.80
   4   3  16   13.77    8.91
  -4   3 -17  305.14    9.25
   4   3  17  347.08    9.76
   4   3  17  330.29    8.71
   4  -3  17  358.70    8.53
   4  -3  17  377.13    9.38
   4   3  17  320.62    9.93
   4   3  18   35.04    9.86
   4   3  18   34.54    7.54
   4  -3  18   42.34    8.85
   4  -3  18   50.03    9.30
   4   3  18   39.09    8.84
  -4   3 -18   27.75    8.63
  -4   4   0 1597.76   10.35
   4  -4   0 1763.18   14.25
   4  -4   0 1777.54   10.51
   4   4   0 1776.54   15.42
   4   4   0 1693.07   10.62
  -4   4   0   -3.78    6.34
  -4  -4   0 1669.44   10.22
   4  -4   1  114.60    6.02
   4   4   1  107.73    7.46
   4   4   1   95.38    5.90
  -4   4  -1   97.44    7.47
  -4  -4  -1  103.44    5.92
  -4   4  -1   98.14    5.31
   4  -4   1  101.90    6.87
   4  -4   2  832.53    8.23
   4   4   2  807.37    9.90
   4   4   2  810.31    8.16
  -4  -4  -2  783.81   10.22
  -4   4  -2  756.53    9.66
  -4  -4  -2  780.59    7.95
   4  -4   2  787.46    9.17
  -4  -4  -3   25.45    6.30
   4  -4   3   31.73    5.11
   4   4   3   28.15    6.25
   4   4   3   26.87    5.15
  -4   4  -3   26.67    6.82
   4  -4   3   29.85    5.69
   4  -4   4  568.20    7.59
   4   4   4  533.75    6.98
   4   4   4  546.86    7.85
   4   4   4  567.90    7.59
  -4  -4  -4  537.58    8.81
  -4   4  -4  508.88    8.01
   4  -4   4  575.68    7.76
   4  -4   5    1.53    5.08
   4   4   5    5.06    5.78
   4   4   5    3.06    6.01
  -4  -4  -5    5.63    6.14
   4  -4   5    3.22    5.78
  -4   4  -5    0.23    6.08
   4   4   5   10.52    5.93
   4  -4   6  523.69    7.34
   4   4   6  531.63    7.76
   4   4   6  500.45    7.66
   4   4   6  508.33    6.92
  -4  -4  -6  507.53    8.06
  -4   4  -6  495.35    7.93
   4  -4   6  527.05    7.75
   4  -4   7   38.05    5.63
   4   4   7   37.65    6.24
   4   4   7   45.72    6.13
  -4  -4  -7   38.78    6.54
   4   4   7   37.02    5.27
  -4   4  -7   39.63    6.37
   4  -4   7   42.11    5.36
   4  -4   8   69.11    5.92
  -4  -4  -8   65.25    6.38
   4   4   8   68.07    6.07
   4   4   8   60.35    6.29
  -4   4  -8   50.58    6.27
   4   4   8   60.07    5.47
   4  -4   8   68.31    6.06
   4  -4   9   17.36    6.21
  -4  -4  -9   19.29    6.16
   4   4   9   23.03    6.10
  -4   4  -9   17.63    6.18
   4   4   9   16.68    6.22
   4  -4   9   19.10    6.04
   4   4   9   16.56    5.80
   4  -4  10   60.07    5.81
   4   4  10   53.71    7.04
  -4  -4 -10   56.64    6.43
   4   4  10   61.85    5.41
  -4   4 -10   63.07    6.53
   4   4  10   69.25    6.64
   4  -4  10   61.87    5.60
   4  -4  11   44.32    7.03
   4   4  11   40.98    7.19
   4   4  11   45.04    6.47
  -4   4 -11   42.95    6.83
  -4  -4 -11   36.90    6.81
   4   4  11   41.37    7.32
   4  -4  11   44.96    6.72
   4  -4  12   46.22    7.41
   4   4  12   45.89    7.32
   4   4  12   49.69    6.60
  -4   4 -12   44.81    6.62
   4  -4  12   56.67    6.63
   4   4  12   49.89    7.18
   4  -4  13   35.10    7.72
   4   4  13   32.93    6.16
  -4   4 -13   25.63    6.14
   4   4  13   30.06    7.91
   4  -4  13   28.89    6.57
   4  -4  13   41.24    6.98
   4   4  13   31.98    6.82
   4  -4  14  154.14    7.54
  -4   4 -14  130.45    7.63
   4   4  14  156.80    7.56
   4   4  14  140.56    8.67
   4  -4  14  147.04    7.81
   4   4  14  144.62    8.58
   4  -4  14  162.87    6.75
  -4   4 -15   11.18    6.66
   4   4  15   16.68    7.16
   4  -4  15   22.26    8.37
   4   4  15   17.35    8.37
   4   4  15   10.51    8.71
   4  -4  15   17.06    6.64
   4  -4  15    8.05    8.87
  -4   4 -16  303.66    8.98
   4   4  16  360.27    8.64
   4  -4  16  359.66    9.33
   4   4  16  299.13    9.74
   4  -4  16  359.11    8.17
   4   4  16  304.59    9.51
   4  -4  16  348.33   10.02
   4   4  17    4.77    9.59
  -4   4 -17    4.97    7.95
   4   4  17    9.71    7.42
   4  -4  17    5.67    8.94
   4   4  17   10.40   10.16
   4  -4  17   14.23    8.00
   4  -4  17    7.14    9.64
  -4   5   0    6.08    5.87
  -4   5   0   12.38    6.72
   4  -5   0    1.08    6.94
   4  -5   0    1.70    5.15
   4   5   0    4.30    8.62
   4   5   0   -1.02    4.89
  -4  -5   0   -0.98    8.07
  -4  -5   0    0.35    5.68
  -4   5  -1  145.68    6.86
   4  -5   1  163.28    6.65
   4  -5   1  163.02    6.41
   4   5   1  160.72    8.19
   4   5   1  155.19    6.16
  -4  -5  -1  149.51    7.89
  -4  -5  -1  144.38    6.00
  -4   5  -1  136.12    6.23
  -4   5  -2   37.33    6.94
   4  -5   2   39.73    5.79
   4  -5   2   43.98    5.84
   4   5   2   43.24    6.77
   4   5   2   40.46    5.22
  -4  -5  -2   41.97    7.28
  -4  -5  -2   45.29    5.19
  -4   5  -2   42.85    5.77
  -4   5  -3  325.77    7.30
   4  -5   3  355.95    6.88
  -4  -5  -3  358.36    8.42
   4  -5   3  353.76    6.59
   4   5   3  362.97    7.82
   4   5   3  339.69    6.78
  -4  -5  -3  334.28    6.76
  -4   5  -4   51.53    7.25
   4  -5   4   59.61    6.50
   4  -5   4   52.76    5.20
   4   5   4   55.97    6.91
   4   5   4   56.54    5.96
  -4  -5  -4   57.35    7.23
   4  -5   5 1223.95   10.38
  -4   5  -5 1169.35   10.41
   4  -5   5 1208.37    9.18
   4   5   5 1182.05   10.86
   4   5   5 1150.25    9.30
  -4  -5  -5 1241.94   11.51
   4   5   5 1195.47    8.95
  -4   5  -6   80.83    6.41
  -4  -5  -6   82.34    6.79
   4   5   6   82.63    5.66
   4  -5   6   80.15    6.24
   4   5   6   87.32    6.20
   4   5   6   82.14    6.40
   4  -5   6   86.02    6.27
   4  -5   7   43.19    5.37
   4   5   7   47.17    6.16
   4   5   7   44.04    6.34
   4   5   7   43.35    6.24
  -4  -5  -7   41.32    6.77
  -4   5  -7   40.21    5.87
   4  -5   7   44.53    6.36
   4  -5   8   -1.47    5.53
   4   5   8    0.89    6.82
   4   5   8    1.21    6.42
   4   5   8    3.95    6.46
  -4   5  -8    5.33    6.45
   4  -5   8    3.33    6.08
  -4  -5  -8    8.17    7.00
   4  -5   9  118.35    6.12
   4   5   9  126.90    6.63
   4   5   9  125.14    6.53
   4   5   9  123.95    6.90
  -4  -5  -9  128.96    7.15
  -4   5  -9  111.19    7.25
   4  -5   9  126.34    6.90
   4  -5  10   36.90    7.10
   4   5  10   35.29    6.59
  -4  -5 -10   29.29    6.51
  -4   5 -10   21.71    7.21
   4   5  10   27.60    7.73
   4  -5  10   21.02    6.89
   4   5  10   24.60    7.43
   4   5  11  418.52    8.72
   4  -5  11  439.48    7.61
   4   5  11  446.45    7.98
  -4  -5 -11  442.76    7.76
   4   5  11  419.48    7.68
  -4   5 -11  409.70    7.64
   4  -5  11  482.72    8.29
   4  -5  12   15.48    8.04
   4   5  12   15.64    8.38
   4   5  12   22.32    7.02
  -4  -5 -12   27.34    6.70
  -4   5 -12   17.03    7.61
   4   5  12   19.56    6.81
   4  -5  12   26.60    7.33
   4  -5  13  163.66    8.27
   4   5  13  166.74    8.42
   4   5  13  173.86    8.05
  -4   5 -13  148.26    7.73
  -4  -5 -13  153.22    7.96
   4   5  13  136.02    8.65
   4  -5  13  173.86    6.99
   4  -5  14    3.35    7.60
  -4  -5 -14    7.82    8.59
   4   5  14    6.77    7.06
   4   5  14    3.22    8.43
  -4   5 -14    4.93    7.58
   4  -5  14   11.30    8.31
   4   5  14    5.73    8.08
   4  -5  14    4.54    7.87
   4  -5  15  175.19    9.66
   4   5  15  176.12    8.49
  -4   5 -15  150.22    8.17
   4   5  15  167.11    9.70
   4  -5  15  195.05    9.13
   4   5  15  154.55    9.42
   4  -5  15  186.28    7.57
   4  -5  16   31.43    9.74
  -4   5 -16   15.84    8.64
   4   5  16   21.28    9.49
   4  -5  16   21.00    9.02
   4   5  16   18.43    9.62
   4   5  16   25.44   10.32
   4  -5  16   33.99    8.51
  -4   6   0   76.05    5.49
  -4  -6   0   90.11    8.38
  -4   6   0   90.09    8.36
   4  -6   0   93.89    5.55
   4   6   0   87.68    8.34
   4  -6   0   90.79    7.87
   4   6   0   82.83    5.41
  -4  -6   0   78.14    5.44
  -4   6  -1   15.28    7.60
   4  -6   1   13.45    6.17
   4  -6   1   14.96    7.34
   4   6   1   20.21    7.93
   4   6   1   15.94    5.86
  -4  -6  -1   12.12    8.20
  -4  -6  -1   16.72    5.35
  -4   6  -1   18.48    6.18
  -4   6  -2   55.01    7.49
   4  -6   2   54.59    7.34
   4  -6   2   46.12    6.35
   4   6   2   49.89    7.89
   4   6   2   46.98    5.99
  -4  -6  -2   51.02    8.03
  -4  -6  -2   54.81    6.11
  -4   6  -2   45.26    6.23
  -4   6  -3    2.27    6.65
   4  -6   3    0.96    6.10
   4  -6   3    0.73    5.83
   4   6   3    0.33    7.87
   4   6   3    0.74    5.23
  -4  -6  -3    3.72    8.19
  -4  -6  -3   -4.23    5.18
  -4   6  -4  104.35    6.94
   4  -6   4  113.82    6.92
   4  -6   4  118.92    6.56
   4   6   4  112.47    8.03
   4   6   4   99.55    5.83
  -4  -6  -4  112.06    8.61
  -4   6  -5   95.61    7.00
   4  -6   5   97.41    6.41
   4  -6   5   87.67    6.44
   4   6   5   87.96    6.81
   4   6   5   96.03    6.48
  -4  -6  -5   96.86    7.38
  -4   6  -6  332.24    7.94
   4   6   6  316.27    7.70
   4  -6   6  353.91    7.39
   4  -6   6  333.05    7.06
   4   6   6  331.23    8.03
   4   6   6  323.46    7.58
  -4  -6  -6  361.06    8.78
  -4   6  -7   26.88    6.86
   4  -6   7   37.36    6.35
   4  -6   7   30.68    5.89
   4   6   7   30.87    6.34
   4   6   7   34.68    6.63
   4   6   7   32.87    7.09
  -4  -6  -7   29.35    7.40
  -4   6  -8   98.37    6.79
   4  -6   8  116.62    6.87
   4  -6   8  110.31    6.78
   4   6   8  110.29    7.13
   4   6   8  100.63    7.60
  -4  -6  -8  118.63    7.88
   4   6   8  118.11    7.56
   4  -6   9  116.42    7.16
   4  -6   9  107.28    6.41
   4   6   9  112.06    7.74
   4   6   9  108.94    7.18
   4   6   9  102.54    6.75
  -4  -6  -9  122.35    7.97
  -4   6  -9  104.24    7.87
   4  -6  10  478.97    8.41
   4  -6  10  414.59    8.62
   4   6  10  399.69    8.28
   4   6  10  391.50    8.83
   4   6  10  384.18    8.64
  -4  -6 -10  434.06    8.99
  -4   6 -10  404.85    8.43
   4  -6  11    3.64    7.77
   4  -6  11    0.34    6.81
   4   6  11    2.49    6.59
   4   6  11    5.06    7.97
  -4  -6 -11   -1.49    8.29
  -4   6 -11   -1.16    7.83
   4   6  11   -0.21    8.62
   4  -6  12  327.81    8.51
   4   6  12  288.67    9.60
   4  -6  12  314.36    8.59
  -4  -6 -12  318.73    9.02
   4   6  12  300.71    7.83
   4   6  12  275.58    8.54
  -4   6 -12  292.67    9.29
   4  -6  13    8.83    8.23
   4  -6  13    6.89    8.88
   4   6  13    1.05    8.68
   4   6  13    6.35    7.27
   4   6  13    7.44    8.55
  -4   6 -13    6.71    8.42
  -4  -6 -13   -5.39    7.77
   4  -6  14  238.30    9.65
   4  -6  14  226.34    9.60
   4   6  14  209.54   10.57
   4   6  14  201.79    9.20
  -4   6 -14  183.93    9.40
   4   6  14  183.15    9.82
  -4  -6 -14  212.04    9.62
   4  -6  14  222.35    8.52
  -4   7   0    2.55    6.63
   4   7   0    3.44    8.94
  -4   7   0    1.90    8.35
   4  -7   0    0.98    6.61
   4   7   0    2.68    6.71
   4  -7   0    1.40    8.14
  -4  -7   0   -0.02    9.09
  -4  -7   0   -4.64    5.83
  -4   7  -1  114.72    6.88
  -4   7  -1  110.58    8.31
   4   7   1  113.71    9.00
   4  -7   1  135.02    7.10
   4  -7   1  124.97    8.23
   4   7   1  116.28    6.13
  -4  -7  -1  124.51    9.25
  -4  -7  -1  121.44    6.09
  -4  -7  -2   80.52    9.02
  -4   7  -2   85.05    8.29
   4  -7   2   92.78    7.14
   4   7   2   80.17    9.11
   4  -7   2   90.61    8.10
   4   7   2   85.21    6.03
  -4  -7  -2   79.15    5.97
  -4   7  -2   82.87    6.32
  -4   7  -3  190.92    8.81
   4  -7   3  202.67    6.74
   4  -7   3  195.73    8.07
   4   7   3  186.51    9.14
   4   7   3  180.38    7.15
  -4  -7  -3  186.61    8.87
  -4  -7  -3  183.98    6.21
  -4   7  -4    0.65    7.83
   4  -7   4   13.71    6.75
   4  -7   4    6.14    7.60
   4   7   4    6.77    8.02
   4   7   4    5.29    6.19
  -4  -7  -4    4.96    8.08
  -4  -7  -4    8.51    7.10
  -4   7  -5  310.85    8.69
   4  -7   5  351.73    7.69
   4  -7   5  337.96    7.80
   4   7   5  325.71    8.77
   4   7   5  323.15    7.95
  -4  -7  -5  324.10    9.63
  -4   7  -6   17.24    7.58
   4  -7   6   14.87    6.80
   4  -7   6   21.19    7.11
   4   7   6   15.54    7.57
   4   7   6   22.40    6.78
   4   7   6   15.59    7.33
  -4  -7  -6   18.26    8.79
  -4   7  -7   59.23    7.97
   4  -7   7   72.32    7.19
   4  -7   7   59.93    7.49
   4   7   7   55.20    7.68
   4   7   7   54.65    7.48
  -4  -7  -7   68.16    8.53
   4   7   7   62.29    8.14
  -4   7  -8   11.20    6.95
   4  -7   8    4.49    6.98
   4  -7   8   11.78    7.52
   4   7   8   10.07    7.77
   4   7   8    9.60    6.92
   4   7   8   10.05    7.27
  -4  -7  -8    6.62    8.65
  -4   7  -9  268.02    8.99
   4   7   9  241.02    9.51
   4  -7   9  283.20    8.00
   4  -7   9  283.67    8.31
   4   7   9  268.80    8.71
   4   7   9  244.44    8.96
  -4  -7  -9  293.68    9.51
  -4   7 -10   -0.78    8.33
   4  -7  10   -0.98    8.32
   4  -7  10    6.97    7.57
   4   7  10   -0.55    8.55
   4   7  10   -1.27    8.16
   4   7  10    3.58    7.92
  -4  -7 -10    0.02    9.02
   4  -7  11  317.86    8.33
   4  -7  11  294.02    8.83
   4   7  11  273.45    8.90
   4   7  11  250.60    8.29
   4   7  11  259.98    9.50
  -4  -7 -11  298.12    9.56
  -4   7 -11  257.13    9.22
   4  -7  12   38.49    9.56
   4  -7  12   30.53    9.22
  -4  -7 -12   30.92    9.53
   4   7  12   34.34    9.25
   4   7  12   21.91    8.87
  -4   7 -12   24.03    9.51
   4   7  12   30.83   10.30
   4  -7  13  130.60   10.10
   4  -7  13  126.02    9.95
   4   7  13  118.00    9.60
   4   7  13  107.42    9.64
   4   7  13  112.15    9.94
  -4  -7 -13  139.03   10.48
  -4   7 -13  116.05    9.95
  -4   8   0  218.03    8.45
   4   8   0  202.34   11.36
  -4   8   0  205.33   10.50
   4   8   0  220.64    7.18
   4  -8   0  290.71    7.90
   4  -8   0  266.33   10.27
  -4  -8   0  203.15   11.08
  -4  -8   0  240.78    7.89
   4   8   1   50.24    9.68
  -4   8  -1   46.64    9.95
   4  -8   1   59.58    7.62
   4   8   1   61.19    7.47
   4  -8   1   54.54    9.41
  -4  -8  -1   45.79   10.10
  -4  -8  -1   52.02    7.18
  -4   8  -1   47.90    8.17
   4   8   2  292.40   10.19
  -4   8  -2  301.08   10.37
   4  -8   2  359.17    8.57
   4   8   2  298.96    7.54
   4  -8   2  348.52    9.42
  -4  -8  -2  279.08   10.41
  -4  -8  -2  303.81    7.23
  -4   8  -2  288.60    8.78
  -4   8  -3   13.71    9.27
   4   8   3   10.15    9.12
   4  -8   3    8.15    7.57
   4  -8   3   15.52    8.75
   4   8   3   12.62    7.77
  -4  -8  -3    6.80    9.57
  -4  -8  -3   12.05    7.15
  -4   8  -4  272.99    9.96
   4  -8   4  315.06    8.31
   4   8   4  266.55   10.14
   4  -8   4  294.13    8.47
   4   8   4  285.78    8.99
  -4  -8  -4  282.99    9.86
  -4  -8  -4  288.00    8.71
  -4   8  -5    4.98    9.06
   4  -8   5   -2.16    8.19
   4   8   5    0.42    8.46
   4  -8   5   -0.68    8.02
   4   8   5    1.16    8.31
  -4  -8  -5    3.36    9.64
   4   8   6  192.76    9.32
  -4   8  -6  206.30    9.70
   4  -8   6  228.45    8.50
   4  -8   6  229.93    8.77
   4   8   6  199.50    9.86
   4   8   6  203.80    9.06
  -4  -8  -6  225.81   10.62
  -4   8  -7   16.73    9.13
   4  -8   7   17.36    8.05
   4  -8   7   23.41    8.02
   4   8   7   16.67    9.51
   4   8   7   20.27    7.70
   4   8   7   18.68    8.73
  -4  -8  -7   13.35    9.72
  -4   8  -8   96.02    9.03
   4  -8   8  101.25    8.11
   4  -8   8   86.31    8.11
   4   8   8   89.88    9.01
   4   8   8   67.34    8.99
   4   8   8   83.64    8.11
  -4  -8  -8   99.91    9.77
  -4   8  -9   -1.14    9.29
   4  -8   9    1.30    8.28
   4  -8   9    2.35    8.19
   4   8   9    3.31    8.99
   4   8   9   -1.69    8.43
  -4  -8  -9   -2.22    9.90
   4   8   9    2.62    9.52
  -4   8 -10   69.60   10.16
   4  -8  10   80.59    9.07
   4  -8  10   79.47    8.76
   4   8  10   52.95   10.16
   4   8  10   62.95    9.32
   4   8  10   64.07    9.48
  -4  -8 -10   72.92   10.13
  -4   9   0    7.07    8.34
   4   9   0    6.16   11.73
   4   9   0    9.59    8.31
  -4   9   0   -0.59   11.18
   4  -9   0   -0.16    8.69
   4  -9   0    0.92   10.73
  -4  -9   0    4.94   11.38
  -4  -9   0   10.68    8.28
   4   9   1  108.41   11.69
   4   9   1  135.66    8.38
  -4   9  -1  118.33   11.23
   4  -9   1  150.31    8.96
   4  -9   1  142.53   10.31
  -4  -9  -1  118.34   11.50
  -4  -9  -1  142.29    9.00
  -4   9  -1  128.99    9.38
   4   9   2    3.91   11.63
  -4   9  -2    3.65   10.68
   4   9   2    3.12    8.07
   4  -9   2   -0.61    9.03
   4  -9   2    4.38    9.81
  -4  -9  -2    3.96   11.46
  -4  -9  -2    9.00    8.04
  -4   9  -2    9.09    8.98
   4   9   3  174.63   11.50
  -4   9  -3  190.74   10.78
   4  -9   3  233.23    8.94
   4   9   3  189.15    9.46
   4  -9   3  229.26    9.79
  -4  -9  -3  194.62   11.49
  -4  -9  -3  224.33    9.41
  -4   9  -4   14.21   10.08
   4   9   4   13.15   10.99
   4  -9   4   17.96    8.32
   4   9   4   18.24    8.47
   4  -9   4   17.54    9.48
  -4  -9  -4   15.37   10.76
  -4  -9  -4   18.69    9.79
  -4   9  -5  217.54   11.12
   4   9   5  189.01   11.66
   4  -9   5  243.03    8.75
   4   9   5  184.84    9.25
   4  -9   5  237.84    9.76
  -4  -9  -5  230.89   12.01
  -4   9  -6   10.36   10.07
   4   9   6    6.80   10.05
   4  -9   6   24.46    9.27
   4   9   6    6.73   10.04
   4  -9   6   13.94    9.27
   4   9   6   11.32    9.81
  -4  -9  -6   12.68   10.50
  -4   9  -7   55.07   10.25
   4  -9   7   69.24    9.51
   4   9   7   57.03   10.47
   4  -9   7   61.96    9.34
   4   9   7   56.64    9.33
   4   9   7   56.93   10.34
  -4  -9  -7   70.99   11.08
   5   0   0    3.68    6.18
   5   0   0    2.75    6.70
   5   0   0   -1.70    7.28
   5   0   1 3501.12   21.25
   5   0   1 3628.64   19.43
   5   0   1 3560.69   20.10
   5   0   2    1.65    6.88
   5   0   2    5.47    6.01
   5   0   2   -2.16    5.99
   5   0   3   90.81    6.47
   5   0   4   -1.36    6.04
   5   0   5  154.32    6.43
  -5   0  -5  151.07    6.62
  -5   0  -6    3.28    6.00
   5   0   6    1.67    5.26
   5   0   6    1.54    5.91
  -5   0  -7  265.44    6.91
   5   0   7  271.46    6.94
   5   0   7  279.56    6.30
  -5   0  -8   -3.22    5.76
   5   0   8   -2.32    5.30
   5   0   8   -0.53    5.85
   5   0   9  177.04    5.24
   5   0   9  190.56    5.88
  -5   0  -9  175.13    6.59
   5   0  10    2.54    6.10
  -5   0 -10    2.57    5.38
   5   0  10   -2.19    5.78
   5   0  11   41.82    6.74
  -5   0 -11   36.38    6.43
   5   0  11   44.73    5.25
   5   0  12   -3.95    6.88
  -5   0 -12    0.98    6.81
   5   0  12    1.36    6.12
   5   0  13   18.19    6.97
  -5   0 -13   13.69    6.91
   5   0  13   19.82    6.16
   5   0  14   -3.03    7.12
  -5   0 -14    0.06    6.29
   5   0  14    5.54    5.49
  -5   0 -15  526.60    9.01
   5   0  15  567.13    8.22
   5   0  15  581.47    8.50
  -5   0 -16   -4.39    7.40
   5   0  16   -6.90    7.50
   5   0  16   -5.18    7.38
  -5   0 -17   56.90    9.83
   5   0  17   67.88    8.10
   5   0  17   69.49    8.57
   5   0  18    4.91    8.65
   5   1   0 1941.20   15.61
   5  -1   0 2041.13   14.08
   5  -1   0 1990.71   14.82
   5   1   0 2020.18   13.58
   5   1   0 2041.26   14.03
   5  -1   0 1926.77   15.32
   5  -1   1   78.00    6.17
   5   1   1   77.44    6.68
   5  -1   1   75.66    6.91
   5   1   1   70.06    6.25
   5   1   1   63.41    6.92
   5  -1   2  225.45    6.60
   5   1   2  228.54    6.96
   5   1   2  223.32    6.68
   5  -1   2  227.91    7.49
   5   1   2  223.82    6.09
  -5   1  -2  228.98    7.81
   5  -1   3   45.46    5.95
  -5   1  -3   46.78    6.48
   5   1   3   44.75    5.73
   5   1   3   47.39    5.93
   5   1   3   49.34    6.44
   5  -1   3   45.10    6.35
   5   1   4  393.66    7.67
  -5   1  -4  354.65    7.51
   5   1   4  364.14    6.71
   5   1   4  374.57    6.67
   5  -1   4  394.05    7.16
   5  -1   4  368.65    7.36
   5  -1   5   42.30    5.44
   5   1   5   39.09    6.09
  -5   1  -5   47.85    6.36
   5   1   5   42.08    5.49
   5   1   5   47.91    5.93
   5  -1   5   41.15    5.63
   5  -1   6  119.40    6.54
   5   1   6  124.29    5.81
   5   1   6  130.82    6.61
   5   1   6  108.36    5.64
  -5   1  -6  113.71    6.67
  -5   1  -7   60.30    6.38
   5  -1   7   70.26    6.30
   5   1   7   62.78    6.39
   5   1   7   62.18    5.53
   5  -1   8   44.82    5.34
  -5   1  -8   49.18    5.36
   5  -1   8   45.69    5.50
   5   1   8   44.45    6.03
   5   1   8   44.07    5.53
  -5   1  -9    1.98    6.09
   5  -1   9   -5.10    5.29
   5   1   9    7.96    5.51
   5  -1   9    2.08    5.63
   5   1   9    8.15    5.57
  -5   1 -10  572.55    7.90
   5  -1  10  675.12    8.08
   5   1  10  626.99    7.67
   5  -1  10  641.59    7.27
  -5  -1 -10  598.73    7.34
   5   1  10  658.25    8.20
  -5   1 -11    4.12    6.68
   5  -1  11    8.25    6.69
   5   1  11    0.10    5.72
   5  -1  11    1.01    5.12
  -5  -1 -11   -2.01    6.10
   5   1  11    2.66    5.56
   5   1  12   61.95    7.19
  -5   1 -12   70.23    6.88
   5  -1  12   74.87    6.11
   5   1  12   62.45    6.11
   5  -1  12   74.42    6.68
  -5  -1 -12   70.35    6.19
   5   1  13   96.73    6.45
  -5   1 -13   86.13    6.48
   5  -1  13  104.58    6.46
   5   1  13  110.95    6.44
   5  -1  13  117.78    6.70
  -5  -1 -13  107.22    6.28
  -5   1 -14  153.25    7.61
   5   1  14  179.17    7.64
   5  -1  14  178.56    7.73
   5   1  14  174.95    7.18
   5  -1  14  183.40    6.56
  -5  -1 -14  163.12    6.92
  -5  -1 -15  128.44    7.41
  -5   1 -15  121.55    7.21
   5   1  15  142.10    8.55
   5  -1  15  136.89    8.39
   5   1  15  137.09    7.35
   5  -1  15  131.27    7.59
   5   1  16  105.64    8.05
   5  -1  16  118.06    8.25
  -5  -1 -16   88.09    9.19
   5   1  16  105.13    7.64
   5  -1  16  117.13    7.33
  -5   1 -16   93.42    8.22
   5   1  17    5.58    9.18
  -5  -1 -17    4.02    8.45
   5  -1  17   -4.25    7.87
   5   1  17    3.00    7.53
   5  -1  17    8.52    8.40
  -5   1 -17   -0.76    9.02
   5  -2   0   -5.54    5.02
   5  -2   0    0.35    6.79
   5   2   0   -0.76    6.26
   5   2   0    3.21    5.80
   5   2   0    0.64    6.78
  -5   2   0   -4.27    6.27
   5  -2   1  122.57    5.51
   5   2   1  121.71    5.86
   5  -2   1  126.80    6.94
  -5   2  -1  117.73    7.31
   5   2   1  121.39    6.61
   5   2   1  130.25    6.22
  -5   2  -2   40.16    6.97
   5  -2   2   40.86    5.93
   5  -2   2   37.11    6.52
   5   2   2   44.43    6.38
   5   2   2   38.73    6.20
   5   2   2   45.62    5.79
   5  -2   3   24.02    5.64
   5   2   3   23.87    6.30
   5  -2   3   23.36    5.98
  -5   2  -3   15.84    6.29
   5   2   3   27.93    5.51
   5   2   3   18.99    6.07
   5  -2   4   25.97    4.91
   5  -2   4   21.49    6.01
   5   2   4   28.17    5.98
  -5   2  -4   20.70    6.36
   5   2   4   17.96    6.20
   5   2   4   25.89    5.75
   5  -2   5   48.46    5.79
   5  -2   5   54.03    5.82
  -5   2  -5   43.98    6.00
   5   2   5   51.76    5.64
   5   2   5   46.32    5.69
   5   2   5   47.49    6.21
   5  -2   6  305.28    6.13
   5   2   6  308.09    7.30
   5  -2   6  336.77    7.22
  -5   2  -6  299.18    7.15
   5   2   6  320.15    6.88
   5   2   6  306.79    6.36
   5   2   7  324.04    7.16
   5  -2   7  329.52    7.14
   5   2   7  327.54    6.79
  -5   2  -7  303.31    7.17
   5   2   7  314.30    6.34
   5  -2   7  309.21    6.51
   5   2   8   41.97    6.65
   5  -2   8   39.32    6.10
   5   2   8   39.60    5.60
  -5   2  -8   33.74    6.23
   5   2   8   31.68    6.51
   5  -2   8   38.22    5.99
   5  -2   9  325.84    6.45
   5   2   9  311.69    7.37
   5   2   9  313.51    6.85
  -5   2  -9  292.02    6.96
   5   2   9  293.81    6.41
   5  -2  10   81.01    6.60
   5   2  10   85.09    6.63
   5   2  10   80.42    5.43
   5  -2  10   75.60    6.14
  -5   2 -10   79.22    6.65
   5   2  10   75.46    5.76
   5  -2  11  509.34    8.02
   5   2  11  486.95    7.50
   5   2  11  459.58    7.34
   5  -2  11  493.60    7.80
  -5   2 -11  445.46    7.96
   5   2  11  432.11    7.69
   5  -2  12   40.39    6.13
   5   2  12   39.84    5.79
   5  -2  12   49.78    6.70
  -5   2 -12   41.51    6.00
   5   2  12   43.00    6.20
   5   2  12   49.11    6.65
   5  -2  13  308.75    7.49
   5   2  13  318.78    6.99
  -5   2 -13  272.92    7.78
   5  -2  13  300.58    7.64
   5   2  13  290.55    8.27
   5   2  13  292.24    8.06
   5   2  14   17.50    7.49
   5  -2  14   19.43    7.18
  -5   2 -14    2.67    7.26
   5   2  14   12.13    6.72
   5  -2  14   15.73    7.01
   5   2  14   10.13    7.59
   5   2  15  190.10    8.76
  -5   2 -15  168.26    7.29
   5   2  15  198.19    6.78
   5  -2  15  198.63    7.39
   5  -2  15  202.41    8.02
   5   2  15  173.12    8.69
   5   2  16    5.64    9.22
  -5   2 -16    5.16    7.51
   5   2  16   -2.47    7.23
   5  -2  16    3.51    8.25
   5  -2  16    5.91    8.38
   5   2  16   -2.90    9.32
   5   2  17   22.54    8.60
  -5   2 -17   24.56    8.10
   5   2  17   27.70    7.87
   5  -2  17   26.29    8.98
   5  -2  17   17.92    8.88
   5   2  17   25.67    9.59
   5  -3   0  178.89    6.46
   5   3   0  172.33    7.90
   5   3   0  181.34    6.26
   5  -3   0  175.25    7.40
   5  -3   1  235.29    5.86
  -5   3  -1  226.80    8.08
   5  -3   1  237.11    7.13
   5   3   1  234.29    6.62
   5   3   1  232.41    7.38
   5   3   2   92.01    6.33
   5  -3   2   92.89    5.35
   5  -3   2   83.87    6.25
   5   3   2   85.58    6.52
   5   3   2   83.75    6.20
  -5   3  -2   82.55    6.89
   5  -3   3   59.20    5.34
   5   3   3   53.49    5.59
   5  -3   3   63.13    6.20
   5   3   3   65.73    5.98
   5   3   3   63.18    5.41
  -5   3  -3   58.10    7.43
  -5   3  -4   46.01    6.70
   5  -3   4   52.17    5.25
   5  -3   4   50.98    6.90
   5   3   4   54.63    6.30
   5   3   4   53.48    5.37
   5   3   4   53.57    6.35
   5  -3   5    2.36    5.73
  -5   3  -5    6.33    6.48
   5   3   5    0.40    5.39
   5  -3   5    2.69    6.16
   5   3   5    4.69    5.72
   5   3   5   -0.87    5.24
   5  -3   6   87.09    5.46
  -5   3  -6   77.25    6.91
   5  -3   6   87.60    6.31
   5   3   6   91.90    6.52
   5   3   6   95.93    6.27
   5   3   6   96.45    6.16
   5  -3   7   17.17    6.02
  -5   3  -7    9.52    6.41
   5  -3   7   15.01    5.95
   5   3   7   17.18    6.01
   5   3   7   11.06    6.57
   5   3   7   20.84    6.51
   5  -3   8  231.66    6.61
   5   3   8  222.94    6.37
  -5   3  -8  212.33    7.25
   5  -3   8  237.77    7.00
   5   3   8  237.36    6.55
   5   3   8  214.28    6.24
   5  -3   9   26.17    5.57
  -5   3  -9   23.72    6.70
   5   3   9   26.44    5.88
   5   3   9   17.55    6.23
   5  -3   9   26.63    6.51
   5   3   9   19.01    6.52
  -5   3 -10  385.54    7.13
   5   3  10  382.13    7.17
   5   3  10  420.55    7.56
   5  -3  10  406.60    6.92
   5   3  10  393.25    7.63
   5  -3  10  404.51    7.67
  -5   3 -11   87.35    7.55
   5  -3  11   94.22    5.97
   5   3  11   82.37    6.24
   5   3  11   83.99    6.44
   5  -3  11   84.66    6.41
   5   3  11   79.06    6.78
   5  -3  11   83.68    6.89
  -5   3 -12  157.53    7.40
   5   3  12  177.75    6.46
   5   3  12  163.95    6.75
   5  -3  12  176.83    7.20
   5  -3  12  190.24    6.56
   5   3  12  168.73    7.71
   5  -3  12  176.77    7.55
  -5   3 -13   35.54    6.52
   5   3  13   31.18    6.82
   5  -3  13   30.59    6.40
   5  -3  13   34.04    7.25
   5   3  13   26.58    6.94
   5   3  13   36.96    6.91
   5  -3  13   33.62    7.82
   5   3  14   42.91    7.66
   5  -3  14   43.27    6.81
   5  -3  14   41.47    8.11
   5   3  14   45.71    8.36
   5   3  14   40.02    8.33
   5  -3  14   39.78    7.60
  -5   3 -14   33.12    6.97
   5   3  15    3.44    7.43
   5  -3  15    7.42    7.68
   5  -3  15    6.90    7.08
   5   3  15    4.99    9.26
  -5   3 -15    7.54    7.28
   5  -3  15    6.27    8.61
   5   3  15    4.03    9.15
   5   3  16   99.37    9.53
   5   3  16  109.34    7.39
   5  -3  16  113.18    8.35
   5  -3  16  118.44    8.64
  -5   3 -16   93.89    7.86
   5   3  16  104.50   10.14
   5  -3  16  103.16    9.95
   5  -4   0   -0.99    5.86
   5   4   0   -4.34    8.58
   5   4   0    1.62    5.82
  -5  -4   0    1.20    5.67
  -5   4   0    0.67    5.81
   5  -4   0    0.87    7.12
   5  -4   1  462.48    7.18
  -5   4  -1  436.03    9.50
   5   4   1  464.11    9.72
   5   4   1  444.24    6.97
   5  -4   1  455.82    7.97
  -5  -4  -1  440.25    7.00
   5  -4   2   26.36    5.08
  -5   4  -2   24.08    7.17
   5   4   2   23.90    6.81
   5   4   2   28.42    5.01
   5  -4   2   20.55    6.41
   5  -4   3   65.73    5.98
  -5   4  -3   59.47    6.66
   5   4   3   65.38    6.43
   5   4   3   58.87    6.19
   5   4   3   64.55    5.27
   5  -4   3   66.52    6.73
   5  -4   4    3.39    5.86
   5   4   4    2.89    5.27
  -5   4  -4    2.81    7.11
   5   4   4    0.71    5.80
   5   4   4    1.06    5.18
   5  -4   4    4.29    5.85
   5  -4   5  370.58    7.18
  -5   4  -5  346.33    7.75
   5   4   5  376.21    7.19
   5   4   5  366.67    7.40
   5   4   5  383.61    7.17
   5  -4   5  381.43    7.40
   5  -4   6   15.69    5.31
   5   4   6   17.13    5.67
  -5   4  -6   18.59    6.68
   5   4   6   25.25    5.85
   5   4   6   24.02    5.55
   5  -4   6   26.99    6.27
   5  -4   7   96.41    6.37
  -5   4  -7   92.66    6.90
   5   4   7   88.82    6.03
   5   4   7   97.83    6.30
   5   4   7   95.51    5.90
   5  -4   7   99.09    6.48
   5  -4   8   15.88    6.56
  -5   4  -8   12.56    6.73
   5   4   8   12.30    6.28
   5   4   8    4.50    7.00
   5  -4   8   16.25    6.59
   5   4   8    8.05    5.77
   5  -4   9  196.11    6.87
   5  -4   9  207.92    7.30
  -5   4  -9  184.23    7.65
   5   4   9  209.20    6.84
   5   4   9  197.68    7.35
   5   4   9  190.73    7.57
   5  -4  10   36.86    6.76
   5   4  10   36.29    7.06
  -5   4 -10   41.35    7.24
   5   4  10   34.24    6.87
   5   4  10   33.16    6.95
   5  -4  10   35.17    6.83
   5  -4  11   72.03    6.48
  -5   4 -11   67.88    7.49
   5   4  11   61.19    6.75
   5   4  11   74.99    6.41
   5  -4  11   73.62    7.09
   5   4  11   72.24    6.66
   5  -4  12    7.34    6.85
  -5   4 -12   -4.34    6.94
   5   4  12   -8.75    7.01
   5   4  12    2.65    6.82
   5  -4  12    2.98    7.36
   5   4  12    4.11    7.49
   5  -4  13   33.71    7.62
  -5   4 -13   28.00    7.47
   5   4  13   30.96    7.72
   5   4  13   29.48    7.80
   5  -4  13   34.38    8.40
   5  -4  13   34.99    8.13
   5   4  13   32.77    8.75
   5  -4  14   -0.09    9.23
  -5   4 -14    3.11    7.41
   5   4  14    8.66    8.21
   5   4  14   11.01    8.10
   5  -4  14    5.08    8.51
   5   4  14   16.54    8.62
   5  -4  14    7.40    7.93
   5  -4  15   80.58    8.94
  -5   4 -15   74.10    8.72
   5   4  15   76.89    8.74
   5  -4  15   92.52    9.27
   5   4  15   83.37    9.65
   5   4  15   81.08    8.90
   5  -4  15   84.32    7.91
   5  -4  16    2.17   10.35
  -5   4 -16   -2.05    9.35
   5   4  16    9.00    8.62
   5  -4  16    8.46    9.19
   5   4  16    8.29    9.64
   5  -4  16    5.67    7.93
   5   4  16    2.37   10.19
   5  -5   0   66.98    7.82
   5  -5   0   49.17    5.51
   5   5   0   60.40    8.95
   5   5   0   60.62    6.12
  -5   5   0   -3.77    7.47
  -5  -5   0   57.86    6.02
  -5   5   0   49.60    6.03
   5  -5   1   11.61    6.96
   5  -5   1   15.50    6.16
   5   5   1   16.82    7.97
   5   5   1   20.18    5.88
  -5   5  -1   14.49    8.30
  -5  -5  -1   11.20    5.37
   5  -5   2  145.27    7.10
   5  -5   2  156.50    6.30
   5   5   2  156.25    8.10
   5   5   2  152.37    5.72
  -5   5  -2  146.30    7.90
  -5  -5  -2  140.63    5.74
   5  -5   3   -1.98    6.93
   5  -5   3    5.56    6.00
   5   5   3   -3.52    7.31
   5   5   3    3.22    5.21
  -5   5  -3    5.72    7.73
   5   5   4  653.17    7.42
   5  -5   4  710.81    7.94
   5   5   4  717.24   10.20
   5   5   4  672.90    8.04
  -5   5  -4  665.93    9.13
   5  -5   4  722.02    8.58
   5   5   5   22.64    5.47
   5  -5   5   16.50    6.39
   5   5   5   15.16    6.49
   5   5   5   13.69    5.47
  -5   5  -5   18.30    6.88
   5  -5   5   19.11    6.67
   5  -5   6  319.15    7.03
   5   5   6  342.33    7.35
  -5   5  -6  319.13    8.29
   5   5   6  334.95    7.30
   5   5   6  307.94    7.56
   5  -5   6  357.87    7.62
   5   5   7  107.07    7.21
   5  -5   7  112.01    5.80
   5   5   7  105.71    6.71
  -5   5  -7  104.72    7.35
   5   5   7  101.30    6.78
   5  -5   7  109.23    6.60
   5  -5   8    5.32    5.88
   5   5   8    0.68    6.16
   5   5   8    5.31    6.51
  -5   5  -8    2.90    6.95
   5  -5   8    5.23    6.75
   5   5   8    5.73    5.93
   5  -5   9   62.94    7.01
   5   5   9   50.27    6.67
  -5   5  -9   58.01    7.61
   5   5   9   48.80    7.30
   5   5   9   55.40    6.41
   5  -5   9   46.60    7.42
   5  -5  10  484.43    8.38
   5   5  10  474.69    8.13
  -5   5 -10  425.02    9.16
   5   5  10  438.18    7.87
   5  -5  10  466.28    8.33
   5   5  10  422.22    9.10
   5  -5  11   -0.16    8.08
   5   5  11    1.69    8.66
  -5   5 -11   -6.93    8.20
   5   5  11    4.14    7.35
   5   5  11   -3.17    7.25
   5  -5  11    2.23    7.21
   5  -5  12  237.31    9.12
   5   5  12  233.89    9.60
  -5   5 -12  226.75    9.21
   5   5  12  255.15    8.00
   5   5  12  207.81    8.22
   5  -5  12  266.11    8.78
   5  -5  13    1.11    9.12
  -5   5 -13   -5.01    8.65
   5   5  13   -3.98    9.45
   5   5  13    4.32    8.31
   5   5  13    4.39    8.58
   5  -5  13   -3.34    7.70
   5  -5  14   17.94    9.78
  -5   5 -14   11.97    8.31
   5   5  14    9.97    7.65
   5   5  14    5.76    9.52
   5  -5  14   14.93    8.19
   5   5  14    8.99    9.95
   5  -5  14    8.74    9.19
   5  -5  15    5.73    8.58
   5   5  15    7.66    9.75
   5   5  15   10.53    9.63
   5  -6   0    9.16    6.61
   5  -6   0    2.02    8.51
   5   6   0    0.22    9.27
   5   6   0    5.73    6.44
  -5   6   0   -3.13    8.13
  -5  -6   0   -2.42    6.56
  -5   6   0    7.14    5.71
   5  -6   1  170.87    8.74
   5  -6   1  182.57    6.90
   5   6   1  149.47    9.45
   5   6   1  154.06    6.92
  -5   6  -1  151.40    8.73
  -5  -6  -1  158.49    6.88
  -5   6  -1  128.95    6.63
   5  -6   2   73.93    7.64
   5  -6   2   74.68    6.76
   5   6   2   66.54    8.92
   5   6   2   76.86    6.71
  -5   6  -2   71.34    8.14
  -5  -6  -2   67.13    6.74
   5  -6   3   34.47    6.78
   5  -6   3   40.50    6.35
   5   6   3   27.81    8.59
   5   6   3   27.03    5.90
  -5   6  -3   33.03    7.59
   5  -6   4   85.59    7.39
   5  -6   4   88.04    5.82
   5   6   4   94.17    7.79
   5   6   4   81.61    7.18
  -5   6  -4   91.68    7.71
   5  -6   5  553.09    9.14
   5  -6   5  569.48    7.97
   5   6   5  564.84    8.79
   5   6   5  503.29    7.37
   5   6   5  537.10    7.55
  -5  -6  -5  550.03   10.03
  -5   6  -5  550.76    9.75
   5  -6   6   36.11    6.95
   5  -6   6   34.93    6.53
   5   6   6   31.98    6.16
   5   6   6   32.87    7.60
   5   6   6   31.70    6.11
  -5  -6  -6   36.68    8.45
  -5   6  -6   32.94    7.80
   5  -6   7   77.45    6.89
   5  -6   7   78.54    6.91
   5   6   7   75.64    7.30
   5   6   7   65.80    6.33
  -5  -6  -7   80.30    8.89
   5   6   7   63.71    6.61
  -5   6  -7   70.31    7.30
   5  -6   8    1.29    7.06
   5  -6   8    1.19    7.11
   5   6   8    1.74    7.78
  -5   6  -8    5.23    7.56
   5   6   8    7.13    7.42
   5   6   8   -1.79    7.51
  -5  -6  -8    5.56    8.43
   5  -6   9  320.96    7.84
   5  -6   9  325.21    8.58
   5   6   9  295.52    9.32
   5   6   9  310.84    8.20
   5   6   9  292.38    8.18
  -5   6  -9  294.92    8.48
  -5  -6  -9  316.52    9.34
   5  -6  10   11.66    7.71
   5  -6  10    9.40    7.18
   5   6  10    5.51    7.78
  -5   6 -10   12.20    8.47
   5   6  10    6.92    8.73
   5   6  10   13.61    8.62
   5  -6  11  179.44    8.21
   5  -6  11  172.63    8.72
   5   6  11  177.29    8.60
  -5   6 -11  168.54    8.79
   5   6  11  153.65    9.36
   5   6  11  160.04    9.37
   5  -6  12   16.34    8.32
   5  -6  12   19.78    9.31
   5   6  12   11.24    8.88
   5   6  12    6.36    8.58
  -5   6 -12   15.73    8.33
   5   6  12   11.92    9.67
   5  -6  13   96.94    9.42
   5  -6  13   88.43    9.32
   5   6  13   88.32    9.16
   5   6  13   89.46    8.75
  -5   6 -13   80.77    8.81
   5   6  13   94.38    9.45
   5   7   0   59.22   10.48
   5  -7   0   79.65    6.25
   5   7   0   58.10    6.26
   5  -7   0   69.83    9.63
  -5   7   0   -2.88    9.16
  -5  -7   0   58.79    6.25
  -5   7   0   60.37    6.30
   5   7   1   25.89   10.04
   5  -7   1   22.90    6.89
   5  -7   1   27.05    8.89
   5   7   1   19.47    6.84
  -5   7  -1   15.01    9.77
  -5  -7  -1   22.03    6.71
  -5   7  -1   15.76    6.31
   5  -7   2  202.37    7.62
   5  -7   2  193.66    8.95
   5   7   2  178.38   10.20
   5   7   2  184.27    7.14
  -5   7  -2  171.05    9.60
  -5  -7  -2  178.06    7.41
   5  -7   3  116.39    8.35
   5  -7   3  116.18    6.30
   5   7   3  112.82    9.82
   5   7   3  107.97    7.20
  -5  -7  -3  109.81    9.37
  -5   7  -3  108.39    9.12
   5  -7   4  184.35    8.03
   5  -7   4  202.68    7.69
   5   7   4  183.89    9.62
   5   7   4  164.72    6.94
  -5  -7  -4  174.59    9.73
  -5   7  -4  179.08    9.95
   5  -7   5  143.13    7.72
   5  -7   5  130.14    7.59
   5   7   5  122.45    9.52
   5   7   5  122.15    6.87
   5   7   5  120.44    7.81
  -5  -7  -5  136.07   10.15
  -5   7  -5  133.90    8.76
   5  -7   6  124.25    7.79
   5  -7   6   99.68    7.09
   5   7   6  104.92    8.81
   5   7   6   96.83    7.09
  -5  -7  -6  116.75    9.76
  -5   7  -6   99.08    9.08
   5   7   6   99.17    8.10
   5  -7   7   24.69    8.18
   5  -7   7   29.17    7.63
   5   7   7   26.24    9.05
   5   7   7   20.73    8.74
   5   7   7   25.04    7.18
  -5  -7  -7   33.37   10.18
  -5   7  -7   30.42    9.15
   5  -7   8   26.64    7.58
   5  -7   8   26.81    8.32
   5   7   8   27.73    8.34
   5   7   8   16.95    8.68
  -5  -7  -8   23.12    9.51
  -5   7  -8   26.65    9.09
   5   7   8   12.20    9.11
   5  -7   9   10.14    7.21
   5  -7   9    9.60    8.21
   5   7   9    2.83    9.18
   5   7   9    0.63    8.44
   5   7   9   12.49    7.99
  -5  -7  -9    4.12    9.52
  -5   7  -9   10.01    9.47
   5  -7  10   80.03    8.94
   5  -7  10   71.14    9.11
   5   7  10   79.07    8.53
   5   7  10   77.72    9.76
   5   7  10   70.84    8.37
  -5   7 -10   74.73    9.93
  -5  -7 -10   92.57   10.16
   5  -7  11   27.62    8.70
   5  -7  11   26.91    8.05
   5   7  11   18.77    9.09
   5   7  11   21.66    9.23
  -5   7 -11   29.97    9.59
  -5  -7 -11   25.44   10.64
   5   7  11   17.11    9.13
   5   8   0    4.02   12.08
   5   8   0    4.75    7.81
   5  -8   0    2.45    7.74
   5  -8   0    6.90   10.38
  -5  -8   0    5.53    7.40
  -5   8   0    2.10   10.31
  -5   8   0   -1.05    7.87
   5   8   1   91.55   11.58
   5  -8   1  118.66    7.71
   5   8   1   84.71    7.19
   5  -8   1  111.03   10.33
  -5  -8  -1   93.18    7.73
  -5   8  -1   92.62    8.37
  -5   8  -1   89.81   11.07
   5   8   2    3.73   10.80
   5  -8   2   -0.34    7.77
   5   8   2   12.05    7.96
   5  -8   2   -8.22    9.18
  -5  -8  -2    0.46   11.29
  -5  -8  -2   -2.19    8.04
  -5   8  -2   -2.88    9.85
   5  -8   3  153.14    7.64
   5   8   3  127.30   10.56
   5  -8   3  142.13    9.65
   5   8   3  116.46    8.49
  -5  -8  -3  120.67   10.90
  -5  -8  -3  142.94    7.39
  -5   8  -3  126.88   10.30
   5  -8   4    5.26    8.05
   5   8   4    7.79   10.81
   5  -8   4    9.27    9.02
   5   8   4    6.96    7.97
  -5  -8  -4    2.96   11.21
  -5   8  -4    6.79   10.25
   5   8   5  104.36    9.00
   5  -8   5  120.77    8.52
   5  -8   5  115.77    9.51
   5   8   5   98.00   10.15
   5   8   5  100.35    9.31
  -5  -8  -5  104.12   10.58
  -5   8  -5   94.45   10.81
   5  -8   6   55.74    8.39
   5  -8   6   39.34    9.37
   5   8   6   28.22   10.54
   5   8   6   31.71    9.45
   5   8   6   30.13    9.01
  -5  -8  -6   34.50   10.13
  -5   8  -6   36.04   10.19
   5  -8   7   16.77    7.88
   5  -8   7   13.89    8.95
   5   8   7    7.66    9.76
   5   8   7    3.79   10.13
   5   8   7    8.37    8.19
  -5  -8  -7   14.75   11.03
  -5   8  -7   16.06   10.43
   5  -8   8    7.39    8.60
   5  -8   8    3.39    8.40
   5   8   8    5.29    9.63
   5   8   8   11.98    9.76
  -5  -8  -8    3.43   11.47
   5   8   8    6.50   10.27
  -5   8  -8    0.29   10.62
  -5   9   0    5.30   12.47
   5   9   0   19.91   14.40
   5   9   0   27.63    8.79
   5  -9   0   27.07   10.06
   5  -9   0   24.28   12.11
  -5  -9   0   30.47    8.05
  -5   9   0   26.44    9.70
  -5   9  -1    7.28   12.70
   5   9   1    8.66   13.20
   5   9   1    3.74    9.18
   5  -9   1   20.27    9.36
   5  -9   1    6.86   11.97
  -5  -9  -1    1.78   13.77
  -5  -9  -1   10.21    9.34
  -5   9  -2   19.68   11.71
   5   9   2   19.09   12.89
   5   9   2   16.90    9.16
   5  -9   2   29.29    8.66
   5  -9   2   26.22   11.39
  -5  -9  -2   25.73   13.25
  -5  -9  -2   29.25    8.47
   5  -9   3   -2.97    8.56
   5  -9   3    9.00   10.85
  -5  -9  -3   12.88   12.91
   6   0   0 3153.14   20.25
   6   0   0 3169.66   18.13
   6   0   0 3044.74   19.46
   6   0   1    0.16    7.14
   6   0   1    3.04    6.51
   6   0   1   -1.70    6.17
   6   0   2  174.61    6.86
   6   0   2  188.31    7.30
   6   0   2  174.19    7.43
   6   0   3    3.98    6.36
   6   0   3    3.69    7.05
   6   0   3    3.09    6.43
   6   0   4  303.74    7.56
   6   0   4  313.53    7.67
   6   0   4  312.41    7.52
   6   0   5    1.94    5.98
   6   0   5    0.09    6.66
   6   0   6  859.87    8.92
   6   0   6  859.43    9.25
   6   0   7   -0.43    5.31
   6   0   7   -0.00    6.95
  -6   0  -8  585.30    8.29
   6   0   8  595.64    8.02
   6   0   8  621.50    8.38
   6   0   9    2.89    6.95
  -6   0  -9   -0.15    6.81
   6   0   9    7.22    5.88
   6   0  10  447.64    8.18
   6   0  10  437.38    7.05
  -6   0 -10  441.29    7.80
   6   0  11   -1.05    7.13
   6   0  11   -1.15    6.60
  -6   0 -11    0.97    7.12
   6   0  12   11.57    7.39
  -6   0 -12   15.95    6.32
   6   0  12   26.52    6.52
   6   0  13    4.24    7.63
  -6   0 -13   -5.25    6.70
   6   0  13    0.99    6.13
   6   0  14  413.15    9.00
  -6   0 -14  386.14    7.80
   6   0  14  420.96    7.62
   6   0  15   -5.19    8.83
   6   0  15    4.35    7.50
  -6   0 -15    6.56    8.66
   6   0  16  567.86   10.55
   6   0  16  559.51    9.86
  -6   0 -16  497.97    9.89
   6   1   0    2.68    6.23
   6  -1   0   -0.54    6.26
   6   1   0   -2.88    6.81
   6   1   0    0.07    6.21
   6  -1   0   -0.79    6.14
   6  -1   0    0.87    6.42
   6   1   1  479.14    8.42
   6  -1   1  485.82    8.01
   6   1   1  515.45    8.51
   6   1   1  496.97    7.99
   6  -1   1  496.43    8.38
   6  -1   1  468.41    8.14
   6  -1   2   93.45    6.88
   6   1   2   96.60    6.28
   6   1   2   84.11    6.65
   6  -1   2   96.00    7.10
   6   1   2   93.94    7.41
   6   1   2   94.52    6.93
   6  -1   3  363.47    7.63
   6   1   3  385.39    8.03
   6   1   3  367.46    7.50
   6   1   3  369.43    7.05
   6  -1   3  370.73    7.58
   6  -1   4   -2.59    6.10
  -6   1  -4   -2.67    7.26
   6   1   4    3.19    6.94
   6   1   4    5.11    5.88
   6   1   4    2.95    5.70
   6  -1   4    1.39    6.87
   6  -1   5  778.35    8.81
   6  -1   5  822.61    9.20
  -6   1  -5  807.26    9.30
   6   1   5  830.83    8.66
   6   1   5  836.50    8.97
   6   1   5  824.60    9.24
   6  -1   6   93.52    5.94
   6   1   6  116.42    7.16
  -6   1  -6   96.32    6.88
   6   1   6  105.78    6.28
   6   1   6   97.04    6.95
   6  -1   6  112.06    6.69
   6  -1   7  572.85    8.29
  -6   1  -7  523.36    7.62
   6   1   7  562.89    7.51
   6   1   7  566.13    7.82
   6   1   7  516.52    8.04
   6  -1   7  551.33    7.91
   6  -1   8    1.07    5.69
  -6   1  -8    6.09    5.87
   6   1   8    3.48    7.03
   6   1   8    5.41    6.03
   6  -1   8    3.80    5.56
   6   1   8    3.36    5.99
   6  -1   9  480.53    7.75
   6  -1   9  465.27    7.98
  -6   1  -9  439.26    8.08
   6   1   9  459.51    7.35
   6   1   9  466.10    7.38
   6   1   9  433.98    7.13
   6  -1  10   51.99    7.48
  -6   1 -10   48.02    6.52
   6   1  10   58.50    6.29
   6  -1  10   53.28    6.42
   6   1  10   53.65    6.89
   6  -1  11  514.67    7.72
  -6   1 -11  482.87    8.28
   6   1  11  528.17    8.26
   6  -1  11  542.43    7.42
   6   1  11  526.21    8.38
   6   1  12   10.54    7.26
   6  -1  12   16.11    7.45
  -6   1 -12   21.38    7.49
   6   1  12   12.66    6.92
   6  -1  12   16.27    7.23
   6   1  13   68.96    7.15
   6  -1  13   69.00    7.79
  -6   1 -13   68.82    7.51
   6   1  13   78.02    7.53
   6  -1  13   84.83    6.67
   6   1  14   14.88    7.81
   6  -1  14   18.70    7.19
  -6   1 -14   11.63    7.12
   6   1  14   13.91    7.51
   6  -1  14   14.04    7.31
   6   1  15  474.17    9.93
  -6   1 -15  422.34    9.63
   6  -1  15  491.20    9.36
   6   1  15  494.97    9.39
   6  -1  15  500.84    9.03
   6   1  16   -2.00    8.92
  -6   1 -16   10.27    8.15
   6  -1  16   12.38    9.42
   6   1  16   -0.75    7.97
   6  -1  16    6.46    7.68
   6   2   0  455.92    9.35
   6  -2   0  488.69    8.03
   6   2   0  486.79    8.84
   6  -2   0  498.99    8.68
   6   2   0  466.98    8.36
   6   2   0  484.75    8.02
   6  -2   0  439.11    8.66
   6  -2   1   33.04    6.20
   6  -2   1   33.41    6.57
   6   2   1   27.86    6.65
   6   2   1   30.81    6.25
   6   2   1   30.29    7.13
   6   2   1   25.93    7.11
   6  -2   2  215.62    6.71
   6  -2   2  225.25    7.26
   6   2   2  237.36    7.58
   6   2   2  223.82    7.19
   6   2   2  221.43    7.11
  -6   2  -2  204.74    7.66
  -6   2  -3   21.32    6.90
   6  -2   3   25.47    6.35
   6  -2   3   23.83    6.69
   6   2   3   29.75    7.02
   6   2   3   21.22    5.95
   6   2   3   28.24    5.76
   6  -2   4  510.12    7.90
   6  -2   4  550.99    8.12
  -6   2  -4  495.64    8.40
   6   2   4  525.82    7.97
   6   2   4  521.20    7.43
   6   2   4  542.06    8.52
   6   2   5   14.40    6.66
   6  -2   5    3.36    6.28
   6  -2   5   13.10    6.35
   6   2   5    6.87    5.85
  -6   2  -5   11.58    7.04
   6   2   5    2.55    6.65
   6  -2   6  876.55    8.37
   6   2   6  914.52    8.71
   6  -2   6  887.74    9.21
   6   2   6  899.32    9.12
   6   2   6  874.57    8.88
  -6   2  -6  846.45    9.55
   6  -2   7   39.80    6.37
  -6   2  -7   38.58    6.93
   6   2   7   44.39    6.81
   6  -2   7   40.62    6.48
   6   2   7   37.60    6.18
   6   2   7   39.65    6.82
  -6   2  -8  643.76    8.16
   6  -2   8  703.34    8.61
   6   2   8  711.51    8.88
   6   2   8  701.57    8.58
   6   2   8  681.70    8.31
   6  -2   8  664.44    8.30
  -6   2  -9   35.95    7.32
   6  -2   9   46.65    7.08
   6   2   9   28.95    6.19
   6   2   9   32.36    6.55
   6   2   9   39.79    6.98
   6  -2   9   37.19    6.42
  -6   2 -10  493.44    8.57
   6  -2  10  543.78    8.46
   6   2  10  527.67    7.70
   6   2  10  532.18    8.48
   6  -2  10  562.09    7.48
   6   2  10  491.82    8.22
   6  -2  10  500.34    7.22
  -6   2 -11   -1.77    7.79
   6  -2  11    0.86    7.21
   6   2  11    3.80    6.64
   6  -2  11    3.46    6.08
   6   2  11    1.93    6.41
   6   2  11   -1.37    7.24
   6  -2  11   -5.28    6.81
  -6   2 -12  346.95    8.77
   6  -2  12  372.34    7.75
   6   2  12  365.12    7.30
   6  -2  12  410.85    8.21
   6   2  12  371.72    8.51
   6   2  12  350.76    7.54
   6  -2  12  337.33    7.31
  -6   2 -13   69.45    7.48
   6  -2  13   82.85    8.59
   6   2  13   91.44    7.58
   6  -2  13   86.77    7.66
   6   2  13   78.00    8.28
   6   2  13   73.08    7.26
   6   2  14  528.25    9.58
  -6   2 -14  449.05    9.78
   6  -2  14  527.03    8.80
   6   2  14  509.08    8.81
   6  -2  14  530.65    8.57
   6   2  14  454.87    9.00
  -6   2 -15   12.01    7.69
   6   2  15    3.95    7.82
   6  -2  15    7.52    8.30
   6   2  15   14.26    7.89
   6  -2  15   16.55    8.57
   6   2  15    8.57    8.57
   6   2  16  275.82   10.85
   6   2  16  278.11    9.72
   6  -2  16  281.02    8.71
   6  -2  16  298.10    8.95
   6   2  16  255.29   10.86
  -6   2 -16  241.81    9.50
   6  -3   0    6.07    6.16
   6   3   0   -3.57    6.70
   6   3   0   -1.25    6.43
   6   3   0    1.71    7.35
   6  -3   0    3.81    7.32
   6  -3   1  736.83    8.65
  -6   3  -1  702.17   10.91
   6  -3   1  751.06    9.84
   6   3   1  751.22   10.30
   6   3   1  755.76    8.60
   6   3   1  719.80    8.60
   6  -3   2  101.34    6.56
   6   3   2   77.13    7.06
   6  -3   2   89.02    7.12
   6   3   2   84.17    6.95
   6   3   2   98.36    6.51
  -6   3  -2   83.60    7.80
  -6   3  -3  645.44    9.76
   6  -3   3  669.58    8.19
   6  -3   3  672.03    9.21
   6   3   3  668.22    9.23
   6   3   3  666.71    8.51
   6   3   3  667.54    8.73
   6  -3   4   67.58    5.48
   6   3   4   70.17    6.96
  -6   3  -4   66.10    7.43
   6  -3   4   77.44    6.37
   6   3   4   71.85    6.76
   6   3   4   77.51    6.76
   6  -3   5  626.80    8.09
   6   3   5  626.37    7.64
  -6   3  -5  598.75    8.83
   6  -3   5  661.33    8.23
   6   3   5  636.41    8.52
   6   3   5  637.47    8.73
   6  -3   6   -1.02    5.49
   6  -3   6   -3.51    6.26
  -6   3  -6   -2.20    6.91
   6   3   6   -4.15    6.12
   6   3   6    0.24    5.89
   6   3   6   -5.69    6.91
   6   3   7  473.68    8.32
   6  -3   7  495.34    7.73
   6  -3   7  485.50    7.79
   6   3   7  493.90    7.83
  -6   3  -7  451.18    7.66
   6   3   7  463.72    7.40
   6  -3   8   88.11    6.09
   6   3   8   84.62    7.13
   6  -3   8   84.45    7.05
   6   3   8   96.14    6.38
  -6   3  -8   83.12    7.51
   6   3   8   95.20    7.25
   6  -3   9  415.75    7.69
   6   3   9  421.46    7.55
   6  -3   9  433.17    7.93
   6   3   9  442.23    7.55
  -6   3  -9  400.79    8.56
   6   3   9  413.91    7.38
   6  -3  10   19.89    6.21
   6   3  10   23.87    7.27
   6   3  10   28.10    6.55
   6  -3  10   16.82    6.40
  -6   3 -10   18.22    7.72
   6   3  10   18.44    6.46
   6  -3  11  286.18    7.96
   6   3  11  290.99    8.26
   6   3  11  294.61    7.73
   6  -3  11  286.98    7.76
  -6   3 -11  268.66    8.34
   6  -3  11  314.06    7.78
   6   3  11  278.75    7.30
   6  -3  12    6.71    7.53
  -6   3 -12    2.75    8.05
   6   3  12   -1.63    7.66
   6  -3  12    4.81    7.61
   6   3  12    0.90    7.06
   6  -3  12    4.58    7.73
   6   3  12    2.54    7.01
   6  -3  13  164.17    7.51
  -6   3 -13  150.58    8.85
   6   3  13  162.81    7.86
   6  -3  13  181.76    8.51
   6  -3  13  165.71    8.14
   6   3  13  162.97    8.45
   6   3  13  146.94    8.74
  -6   3 -14  123.64    9.21
   6   3  14  127.27    7.72
   6  -3  14  138.05    8.22
   6  -3  14  150.32    7.88
   6   3  14  119.16    8.87
   6   3  14  113.82    9.59
   6  -3  14  122.79    9.15
  -6   3 -15  234.33    9.31
   6   3  15  288.10    9.51
   6  -3  15  289.70    9.14
   6  -3  15  335.35    9.32
   6   3  15  260.49    9.40
   6   3  15  271.97    9.44
   6  -3  15  294.11    9.34
   6  -4   0 1382.87   10.62
   6   4   0 1333.12   14.32
   6   4   0 1301.51   10.54
   6  -4   0 1358.17   13.11
   6  -4   1   32.33    5.52
   6   4   1   31.22    6.81
  -6   4  -1   12.77    7.67
   6   4   1   33.16    7.51
   6   4   1   33.78    5.75
   6  -4   1   29.34    6.93
   6  -4   2  760.88    8.39
   6   4   2  750.23    9.97
  -6   4  -2  710.74   11.47
   6   4   2  694.80    8.45
   6   4   2  744.73    8.37
   6  -4   2  731.15   10.01
   6  -4   3   28.75    6.22
   6   4   3   21.14    6.58
   6   4   3   30.38    7.18
   6   4   3   27.02    6.32
  -6   4  -3   26.09    8.48
   6  -4   3   35.57    7.22
   6  -4   4  562.32    8.30
   6  -4   4  545.10    7.21
   6   4   4  546.08    9.25
   6   4   4  543.60    7.43
   6   4   4  502.58    7.86
  -6   4  -4  527.50    9.86
   6  -4   5   -1.93    6.33
   6   4   5    3.89    6.72
   6   4   5    7.15    6.38
   6   4   5    0.53    6.78
   6  -4   5   11.58    6.28
  -6   4  -5    5.33    7.70
   6  -4   6  541.01    7.39
   6   4   6  525.01    7.61
   6   4   6  567.27    8.33
   6   4   6  551.76    8.37
   6  -4   6  551.71    8.69
  -6   4  -6  512.64    8.90
   6  -4   7   31.81    6.60
   6   4   7   24.68    6.88
   6  -4   7   23.97    6.80
   6   4   7   21.15    6.43
   6   4   7   26.72    7.12
  -6   4  -7   26.87    7.23
  -6   4  -8  115.01    7.51
   6  -4   8  127.28    6.44
   6   4   8  138.51    7.08
   6  -4   8  137.67    6.92
   6   4   8  138.16    7.44
   6   4   8  125.39    6.91
  -6   4  -9    6.89    6.63
   6  -4   9    1.60    6.10
   6   4   9    5.04    6.52
   6   4   9   -3.60    7.19
   6   4   9    7.64    6.67
   6  -4   9    3.43    6.07
   6  -4  10  139.93    7.48
   6   4  10  145.66    7.84
   6   4  10  139.19    6.97
   6  -4  10  147.00    7.81
   6   4  10  129.49    7.23
  -6   4 -10  123.55    8.49
   6  -4  11   23.07    7.83
   6   4  11   25.62    8.31
   6   4  11   27.97    7.41
   6  -4  11   19.69    7.76
   6   4  11   16.63    7.09
  -6   4 -11   13.25    8.85
   6  -4  12   95.79    8.68
   6   4  12  100.59    8.40
   6   4  12  104.84    8.00
   6  -4  12  111.44    8.71
   6  -4  12   97.82    7.41
   6   4  12   95.56    8.16
  -6   4 -12   97.84    8.97
   6  -4  13    3.14    9.12
   6   4  13   11.86    7.85
   6   4  13    5.31    8.37
   6  -4  13   13.62    8.17
   6  -4  13   24.66    8.60
   6   4  13   11.89    9.64
  -6   4 -13   16.46    8.58
   6  -4  14  187.24    9.34
   6   4  14  196.42    8.73
   6   4  14  177.29   10.18
   6  -4  14  194.42    9.27
   6  -4  14  198.33    8.57
   6   4  14  182.69    9.44
  -6   4 -14  171.69    9.99
   6  -5   0   -1.83    8.46
   6  -5   0    6.77    5.94
   6   5   0    2.75   10.04
   6   5   0    6.86    6.46
  -6  -5   0   -5.56    6.89
   6  -5   1  269.26    8.73
   6  -5   1  278.50    6.57
   6   5   1  261.09    9.96
   6   5   1  258.80    6.78
  -6   5  -1   -5.12    8.83
   6  -5   2   22.29    7.26
   6  -5   2   28.27    6.37
   6   5   2   20.93    7.04
   6   5   2   27.05    8.51
   6   5   2   26.71    6.00
  -6   5  -2   29.84    9.42
  -6   5  -3  353.54    9.73
   6  -5   3  372.49    6.70
   6   5   3  359.99    9.48
   6   5   3  380.16    7.93
   6   5   3  330.73    6.92
   6  -5   3  371.45    8.16
  -6   5  -4   40.84    8.70
   6  -5   4   31.22    6.42
   6   5   4   30.29    6.00
   6   5   4   28.62    7.36
   6   5   4   28.40    6.01
   6  -5   4   24.32    6.70
   6  -5   5 1074.74    9.44
  -6   5  -5  974.43   12.13
   6   5   5 1046.16   11.13
   6   5   5 1064.36    9.80
   6   5   5  943.96    8.86
   6  -5   5 1044.74   10.93
   6  -5   6   59.13    6.98
   6   5   6   38.06    6.52
  -6   5  -6   44.55    8.79
   6   5   6   50.46    7.62
   6   5   6   47.69    7.28
   6  -5   6   48.37    7.21
   6  -5   7    3.54    6.94
  -6   5  -7    1.18    7.97
   6   5   7   -5.88    7.09
   6   5   7    7.78    7.21
   6   5   7    1.30    7.37
   6  -5   7    1.55    7.11
   6  -5   8    5.33    6.98
  -6   5  -8   -6.80    8.45
   6   5   8    0.94    7.28
   6   5   8   13.61    7.42
   6   5   8    4.34    6.76
   6  -5   8    0.52    7.01
   6  -5   9  194.13    7.02
  -6   5  -9  177.47    8.72
   6   5   9  188.89    8.12
   6   5   9  190.20    8.41
   6  -5   9  194.91    7.52
   6   5   9  181.01    8.57
   6   5  10    0.14    8.56
   6  -5  10   12.51    8.15
  -6   5 -10   15.29    8.65
   6   5  10   10.86    8.00
   6   5  10    7.13    7.82
   6  -5  10    5.89    7.41
   6  -5  11  474.78    9.96
  -6   5 -11  417.64   10.12
   6   5  11  433.91    9.64
   6   5  11  481.08    9.51
   6   5  11  422.24    9.50
   6  -5  11  476.10    8.30
   6  -5  12    0.61    9.11
  -6   5 -12   15.13    8.43
   6   5  12   17.19    8.72
   6   5  12   13.48    8.71
   6   5  12   16.37    9.27
   6  -5  12    7.33    8.17
   6  -5  13  221.54   10.79
  -6   5 -13  198.29   10.13
   6   5  13  187.46    9.28
   6   5  13  191.18    9.67
   6   5  13  177.93   10.87
   6  -5  13  206.36   10.49
   6  -5  13  216.02    9.23
   6  -6   0  194.83   10.35
   6  -6   0  194.41    7.25
   6   6   0  175.39   11.97
   6   6   0  188.16    7.03
  -6  -6   0  162.95    7.02
  -6   6  -1    0.76    9.73
   6  -6   1    8.61    9.11
   6  -6   1    9.63    7.15
   6   6   1    7.59   10.45
   6   6   1    7.76    6.32
   6  -6   2  104.41    8.67
   6  -6   2  106.32    7.24
  -6   6  -2   94.96   10.41
   6   6   2  107.13    9.92
   6   6   2  105.61    7.20
   6  -6   3    7.78    7.58
   6  -6   3   -3.05    5.97
  -6   6  -3    0.75    9.48
   6   6   3   -3.09    8.72
   6   6   3    7.70    6.90
   6   6   3    4.13    6.26
   6  -6   4  174.90    8.45
   6  -6   4  193.85    7.32
  -6   6  -4  163.21    9.43
   6   6   4  161.57    8.88
   6   6   4  165.10    7.97
   6   6   4  147.81    6.95
   6  -6   5   44.91    8.04
   6  -6   5   51.99    7.00
   6   6   5   30.08    7.46
  -6   6  -5   43.17    8.73
   6   6   5   40.33    8.26
   6   6   5   35.94    7.44
   6  -6   6  385.07    8.85
   6  -6   6  383.37    7.38
  -6   6  -6  359.01    9.52
   6   6   6  359.37    9.53
   6   6   6  337.78    8.36
   6   6   6  325.10    8.66
   6  -6   7   30.55    7.59
   6  -6   7   27.23    6.49
   6   6   7   13.07    8.14
  -6   6  -7   22.20    8.78
   6   6   7   21.15    7.80
   6   6   7   20.21    8.13
   6  -6   8  174.27    7.93
   6  -6   8  175.51    8.27
  -6   6  -8  162.07    9.45
   6   6   8  151.60    8.35
   6   6   8  160.94    9.18
   6   6   8  165.00    7.49
   6  -6   9   65.69    8.36
   6  -6   9   67.67    8.45
  -6   6  -9   61.51    9.51
   6   6   9   63.36    8.46
   6   6   9   58.38    8.68
   6   6   9   61.92    7.76
   6  -6  10  470.41    9.36
   6  -6  10  473.54   10.20
  -6   6 -10  429.25   10.25
   6   6  10  446.64   10.05
   6   6  10  413.41   10.38
   6   6  10  404.55    9.37
   6  -6  11   -4.97    8.83
   6   6  11    8.22    9.97
   6  -6  11    3.20    9.25
  -6   6 -11   -6.53   10.53
   6   6  11    1.19    9.09
   6   6  11   -0.21    9.67
   6   7   0    1.95   12.61
   6  -7   0    0.39    7.72
   6  -7   0    0.82   10.74
   6   7   0   -4.75    7.65
  -6  -7   0    1.10    7.77
   6  -7   1  209.67    7.93
   6   7   1  180.51   12.93
   6  -7   1  210.31   10.49
  -6   7  -1   -3.09   10.55
   6   7   1  204.44    8.01
  -6  -7  -1  193.26    8.07
   6  -7   2   41.27    7.47
   6  -7   2   38.53    9.38
   6   7   2   39.32   11.39
  -6   7  -2   41.67   10.60
   6   7   2   31.35    7.64
   6  -7   3  226.90    9.85
   6  -7   3  248.13    7.17
   6   7   3  222.47   11.67
   6   7   3  176.95    7.31
   6   7   3  211.01    7.60
  -6   7  -3  198.48   11.00
   6   7   4    8.23    8.17
   6  -7   4   11.43    8.95
   6  -7   4    2.39    7.77
   6   7   4    5.49   10.45
  -6   7  -4    8.03   10.45
   6   7   4    9.05    7.64
   6   7   5  303.47    8.26
   6  -7   5  352.41    9.71
   6  -7   5  367.95    8.69
   6   7   5  336.89   10.79
  -6   7  -5  315.01   11.08
   6   7   5  341.32    9.00
   6  -7   6   23.27    9.12
   6  -7   6   17.43    8.76
   6   7   6   22.41    9.81
  -6   7  -6   15.47   10.61
   6   7   6   11.07    7.51
   6   7   6    8.66    7.62
   6  -7   7  126.58    9.06
   6  -7   7  138.38    8.69
   6   7   7  122.30    9.94
  -6   7  -7  109.91   10.66
   6   7   7   92.93    8.53
   6   7   7  116.20    8.69
   6  -7   8    4.38    9.13
   6  -7   8   13.98    8.04
   6   7   8   10.65    9.58
   6   7   8    8.98    9.64
  -6   7  -8   11.14   10.54
   6   7   8   16.49    8.94
   6  -7   9  307.48    9.93
   6  -7   9  319.88   10.29
   6   7   9  285.99   10.26
  -6   7  -9  275.43   11.41
   6   7   9  270.07   10.57
   6   7   9  288.07   10.86
   6   8   0  212.17   16.56
   6  -8   0  315.65    9.36
   6   8   0  268.07    9.49
   6  -8   0  298.69   13.08
  -6  -8   0  276.82    8.38
   6   8   1   25.19   14.00
   6  -8   1   40.51    7.77
   6   8   1   22.66    7.79
   6  -8   1   33.08   11.53
  -6   8  -1    0.75   12.76
  -6  -8  -1   38.11    8.99
   6   8   2  305.46   14.12
   6  -8   2  400.49    8.50
   6  -8   2  333.44   12.01
   6   8   2  292.87    8.64
  -6   8  -2  330.12   13.37
   6  -8   3   12.36    9.02
   6   8   3    8.75   12.56
   6  -8   3    7.56   10.57
   6   8   3    1.22    8.65
  -6   8  -3   -0.22   12.09
   6   8   4  275.27    8.89
   6  -8   4  353.97   10.17
   6  -8   4  326.93   11.29
   6   8   4  279.01   13.15
   6   8   4  287.30    8.91
  -6   8  -4  289.42   12.91
   6  -8   5    6.07    9.54
   6  -8   5   12.05    9.32
   6   8   5    4.78   11.56
   6   8   5   -3.02    8.11
  -6   8  -5    5.05   12.30
   6   8   5    6.16    9.44
   7   0   0   -3.40    6.58
   7   0   0    1.21    7.45
   7   0   0   -1.49    6.98
   7   0   1  998.77   10.50
   7   0   1 1021.21   10.82
   7   0   1  992.32   10.98
   7   0   2    2.78    6.33
   7   0   2    1.79    7.63
   7   0   2   -4.89    6.95
   7   0   3   54.38    6.65
   7   0   3   61.66    6.88
   7   0   3   61.82    6.57
   7   0   4    0.98    6.56
   7   0   4   -1.03    6.75
   7   0   4   -4.68    6.93
   7   0   5  295.42    7.16
   7   0   5  282.98    7.87
   7   0   5  256.52    7.68
   7   0   5  266.42    7.59
   7   0   6   -1.05    6.55
   7   0   6    1.51    6.98
   7   0   6    5.80    7.05
   7   0   6    0.87    6.67
   7   0   7  384.94    7.17
   7   0   7  382.87    8.26
   7   0   7  346.52    8.08
   7   0   8   -0.99    6.59
   7   0   8    9.17    7.09
   7   0   9  221.75    8.24
   7   0   9  225.76    7.49
   7   0  10    1.43    8.37
   7   0  10    3.77    7.57
   7   0  11   71.54    8.28
   7   0  11   76.62    7.51
   7   0  12    0.72    7.51
   7   0  12    1.87    7.03
   7   0  13   -7.38    8.30
   7   0  13    2.83    7.44
   7   0  14   -2.37    8.34
   7   0  14    0.97    8.00
   7   1   0  618.37   10.25
   7  -1   0  660.07    8.64
   7   1   0  641.95    8.80
   7   1   0  669.86    9.69
   7  -1   0  641.82   10.32
   7  -1   0  669.77   10.50
   7   1   0  672.80    9.57
   7   1   1   33.18    7.55
   7   1   1   31.40    8.25
   7  -1   1   22.88    6.48
   7   1   1   28.80    6.88
   7   1   1   27.66    7.35
   7  -1   1   27.79    7.56
   7  -1   1   28.34    8.21
   7   1   2   94.88    6.97
   7  -1   2  106.37    6.71
   7   1   2  103.74    7.48
   7   1   2  104.75    6.62
   7   1   2   96.98    6.65
   7  -1   2   93.50    7.41
   7  -1   2  104.54    7.46
   7   1   3   24.55    6.77
   7  -1   3   22.38    6.85
   7  -1   3   27.19    6.87
   7   1   3   21.69    7.15
   7   1   3   30.83    6.28
   7   1   3   24.25    6.92
   7  -1   3   25.17    6.71
   7  -1   4  451.05    8.00
   7  -1   4  430.07    8.31
   7   1   4  445.25    8.72
   7   1   4  445.62    7.56
   7   1   4  421.10    8.51
   7  -1   4  415.78    7.96
   7   1   4  415.33    8.42
   7  -1   5   11.55    6.79
   7  -1   5    9.66    6.87
   7   1   5   13.55    7.24
   7   1   5   14.66    6.22
   7   1   5   15.20    7.10
   7  -1   6  276.98    7.91
   7  -1   6  293.34    7.40
   7   1   6  306.98    8.20
   7   1   6  288.15    7.11
   7   1   6  294.93    8.20
   7  -1   7   21.55    7.12
   7  -1   7   32.76    7.26
  -7   1  -7   29.40    6.42
   7   1   7   28.35    7.26
   7   1   7   31.04    6.60
   7  -1   7   29.24    6.81
   7   1   7   28.46    7.00
   7  -1   8  126.04    7.53
   7   1   8  121.18    6.73
  -7   1  -8  113.76    7.63
   7  -1   8  120.79    6.94
   7   1   8  118.48    8.15
   7   1   8  114.14    7.73
   7  -1   8  110.60    7.59
   7  -1   9   -4.40    7.60
   7   1   9    6.05    5.95
   7  -1   9   -1.90    7.36
  -7   1  -9   -1.03    6.85
   7   1   9    7.97    8.08
   7   1   9   -1.93    7.51
   7  -1   9   -0.42    6.61
   7  -1  10  489.07    8.79
   7   1  10  481.24    8.15
   7  -1  10  501.19    8.03
  -7   1 -10  437.12    9.14
   7   1  10  454.26    8.72
   7   1  10  481.73    9.43
   7  -1  10  449.87    8.63
  -7   1 -11   17.50    7.38
   7  -1  11   11.11    8.31
   7   1  11    4.50    7.81
   7  -1  11    6.51    8.13
   7   1  11   13.66    8.38
   7   1  11   15.00    8.67
   7   1  12   71.31    8.36
  -7   1 -12   71.43    8.50
   7  -1  12   69.14    7.74
   7   1  12   72.50    8.06
   7  -1  12   72.56    7.23
   7   1  12   58.34    7.39
   7   1  13    6.28    7.76
  -7   1 -13   14.59    8.76
   7  -1  13   17.04    9.29
   7   1  13    9.42    8.65
   7  -1  13    9.27    8.45
   7   1  13   16.16    8.29
   7   1  14  189.72    8.63
  -7   1 -14  177.68    9.22
   7  -1  14  194.61    9.23
   7   1  14  207.17    8.85
   7  -1  14  210.23    9.60
   7   1  14  175.22    9.56
   7   2   0    3.27    8.07
   7  -2   0    1.16    6.38
   7   2   0   -0.31    6.87
   7  -2   0   -2.16    7.31
   7   2   0    0.30    6.34
   7   2   0    0.57    7.51
   7  -2   0   -0.57    7.41
   7   2   1  153.18    8.15
   7  -2   1  161.34    7.18
   7  -2   1  162.03    8.27
   7   2   1  164.66    7.49
   7   2   1  166.81    6.98
   7   2   1  172.39    7.69
   7  -2   1  147.02    8.05
   7  -2   2    9.16    6.66
   7  -2   2   15.16    7.49
   7   2   2    9.85    7.59
   7   2   2    6.34    6.84
   7   2   2    3.05    7.39
   7   2   2    8.82    7.82
   7  -2   3  134.14    6.86
   7  -2   3  144.22    7.60
   7   2   3  140.28    7.88
   7   2   3  138.56    6.57
   7   2   3  147.76    7.97
   7   2   4   24.81    7.45
   7  -2   4   23.30    6.57
   7  -2   4   14.14    6.64
   7   2   4   21.05    6.86
  -7   2  -4   17.79    7.02
   7   2   4   21.39    7.00
   7  -2   5  240.30    7.55
   7   2   5  276.86    8.45
   7  -2   5  266.89    7.97
   7   2   5  262.56    7.26
  -7   2  -5  247.64    7.88
   7   2   5  259.40    7.76
   7  -2   6  109.15    7.23
   7   2   6  131.56    7.07
   7  -2   6  133.38    7.06
   7   2   6  114.87    6.82
  -7   2  -6  119.61    7.51
   7   2   6  133.32    7.74
  -7   2  -7  375.26    8.49
   7  -2   7  397.87    8.43
   7  -2   7  389.25    8.11
   7   2   7  385.57    8.95
   7   2   7  406.46    7.73
   7   2   7  388.54    8.57
   7  -2   8   22.78    6.72
  -7   2  -8   21.64    7.69
   7  -2   8   29.85    7.29
   7   2   8   36.03    7.93
   7   2   8   25.37    6.61
   7   2   8   31.51    7.57
   7  -2   9  243.10    7.93
  -7   2  -9  261.61    8.00
   7  -2   9  283.65    8.17
   7   2   9  274.34    7.27
   7   2   9  260.13    7.77
   7  -2   9  281.89    7.94
   7   2   9  244.92    7.47
   7  -2  10   12.60    7.08
  -7   2 -10   13.26    8.17
   7  -2  10   13.42    7.87
   7   2  10   10.04    7.13
   7   2  10   12.25    8.09
   7  -2  10   12.13    7.65
   7   2  10   13.58    7.22
   7  -2  11  332.49    7.79
  -7   2 -11  317.88    9.31
   7  -2  11  349.51    9.06
   7   2  11  355.94    7.49
   7  -2  11  400.43    7.80
   7   2  11  359.01    9.30
   7   2  11  320.65    7.98
  -7   2 -12    1.14    8.59
   7  -2  12    9.55    7.61
   7   2  12    6.50    8.00
   7  -2  12    3.36    8.34
   7   2  12   -0.09    8.55
   7   2  12    2.39    7.63
   7  -2  12    2.21    7.32
  -7   2 -13  228.22   10.19
   7  -2  13  273.01    9.94
   7   2  13  267.30    7.98
   7  -2  13  297.89    8.23
   7   2  13  227.62    8.32
   7  -2  13  247.10    8.94
   7   2  13  256.21    9.24
   7   2  14    0.73    9.70
  -7   2 -14    4.27   10.35
   7  -2  14   17.20    9.40
   7   2  14    6.41    8.90
   7  -2  14    4.37    8.88
   7   2  14    1.97    8.96
   7  -2  14   10.23    8.81
   7   3   0  320.01   10.39
   7  -3   0  324.97    7.48
   7   3   0  313.61    7.82
   7   3   0  325.93    7.53
   7  -3   0  330.24    8.94
   7   3   0  328.95    8.94
   7  -3   0  295.94    9.54
   7  -3   1   90.26    7.17
   7  -3   1  101.22    8.17
   7   3   1   92.67    6.94
   7   3   1   91.65    8.12
   7   3   1   83.23    7.31
   7   3   1   90.63    9.00
   7  -3   2  277.81    7.34
   7   3   2  264.79    8.11
   7  -3   2  292.31    8.57
   7   3   2  279.90    8.65
   7   3   2  273.26    7.80
  -7   3  -2  261.49    9.15
   7  -3   3   26.65    6.74
  -7   3  -3   31.40    8.00
   7   3   3   21.88    7.52
   7  -3   3   26.85    7.55
   7   3   3   28.47    7.01
   7   3   3   33.76    7.13
   7  -3   4  210.22    6.74
  -7   3  -4  207.05    8.24
   7  -3   4  224.48    7.57
   7   3   4  219.22    7.68
   7   3   4  214.01    7.78
   7   3   4  215.28    7.53
   7  -3   5   13.73    7.34
  -7   3  -5    9.31    8.49
   7  -3   5   10.09    7.20
   7   3   5   10.10    7.24
   7   3   5    8.06    7.54
   7   3   5    8.13    7.91
   7   3   6  214.83    7.75
   7  -3   6  215.67    7.02
   7  -3   6  238.42    7.81
   7   3   6  215.77    7.96
  -7   3  -6  211.99    8.54
   7   3   6  222.08    8.44
   7  -3   7   -1.49    6.38
   7   3   7    1.55    8.39
   7  -3   7    4.08    6.79
   7   3   7    2.05    6.94
   7   3   7    0.43    7.61
  -7   3  -7   -3.00    7.72
   7  -3   8  236.75    7.68
   7   3   8  225.41    7.68
   7  -3   8  235.12    7.75
   7   3   8  246.44    7.84
   7   3   8  228.90    8.28
  -7   3  -8  214.94    8.42
   7  -3   9   27.73    7.73
   7   3   9   23.49    8.35
   7  -3   9   25.20    6.44
   7   3   9   23.56    7.34
   7   3   9   18.80    7.90
  -7   3  -9   26.90    8.25
   7  -3  10  251.52    8.18
  -7   3 -10  243.53    8.04
   7   3  10  250.84    8.04
   7  -3  10  274.83    8.38
   7   3  10  271.98    8.16
   7   3  10  261.43    8.69
   7  -3  11   33.21    7.37
  -7   3 -11   29.65    8.54
   7   3  11   35.32    8.00
   7  -3  11   33.38    8.35
   7   3  11   39.01    8.37
[truncated: 32,853 more chars]
