# Supplementary material for: Orientational disorder in the one-dimensional coordination polymer catena-poly[[bis­(acetyl­acetonato-κ2 O,O′)cobalt(II)]-μ-1,4-di­aza­bicyclo­[2.2.2]octane-κ2 N 1:N 4]
Source: Acta Crystallogr E Crystallogr Commun. 2016 Mar 31;72(Pt 4):548–51. doi: 10.1107/S205698901600428X (PMC4910332; doi:10.1107/S205698901600428X)
Supplement: Supplementary file 2 [file e-72-00548-Isup2.hkl]

data_I                                                                          
_shelx_title ' ulli   - SHELXL'                                                 
_shelx_refln_list_code          4                                               
_shelx_F_calc_maximum      188.89                                               
_exptl_crystal_F_000       390.00                                               
_reflns_d_resolution_high  0.7700                                               
                                                                                
loop_                                                                           
 _space_group_symop_operation_xyz                                               
 'x, y, z'                                                                      
 '-x, -y, z'                                                                    
 'x+1/2, -y+1/2, -z+1/2'                                                        
 '-x+1/2, y+1/2, -z+1/2'                                                        
 '-x, -y, -z'                                                                   
 'x, y, -z'                                                                     
 '-x-1/2, y-1/2, z-1/2'                                                         
 'x-1/2, -y-1/2, z-1/2'                                                         
                                                                                
_cell_length_a     7.7468                                                       
_cell_length_b    15.1573                                                       
_cell_length_c     7.2328                                                       
_cell_angle_alpha  90.000                                                       
_cell_angle_beta   90.000                                                       
_cell_angle_gamma  90.000                                                       
                                                                                
_shelx_F_squared_multiplier     1.000                                           
                                                                                
loop_                                                                           
 _refln_index_h                                                                 
 _refln_index_k                                                                 
 _refln_index_l                                                                 
 _refln_F_squared_calc                                                          
 _refln_F_squared_meas                                                          
 _refln_F_squared_sigma                                                         
 _refln_observed_status                                                         
   2   0   0       5984.53       6053.56        23.66 o                         
   4   0   0       5822.70       6164.21        65.28 o                         
   6   0   0       1072.32       1047.67        20.15 o                         
   8   0   0        674.11        687.86        30.76 o                         
  10   0   0        714.84        756.74        59.62 o                         
   2   1   0        833.88        816.62         5.10 o                         
   3   1   0       1569.32       1592.46        11.93 o                         
   4   1   0        316.49        352.73         3.51 o                         
   5   1   0       1040.72       1076.68        13.16 o                         
   6   1   0          7.45         10.22         3.23 o                         
   7   1   0        762.29        777.29        16.75 o                         
   8   1   0         45.08         45.47         3.76 o                         
   9   1   0        246.13        235.51         8.64 o                         
  10   1   0         22.82         23.24         4.97 o                         
   1   2   0       1571.10       1467.20         9.09 o                         
   2   2   0        584.33        622.50         4.53 o                         
   3   2   0       1351.70       1445.09        12.06 o                         
   4   2   0       2745.93       2760.57        15.72 o                         
   5   2   0         28.37         31.15         2.92 o                         
   6   2   0        772.67        805.02        10.70 o                         
   7   2   0          7.33         14.64         3.46 o                         
   8   2   0        907.57        901.43        21.19 o                         
   9   2   0         16.32         13.87         4.16 o                         
  10   2   0         53.65         45.24         5.08 o                         
   1   3   0       6193.43       6186.61        79.77 o                         
   2   3   0        121.76        129.31         3.59 o                         
   3   3   0       1870.89       2036.68        12.90 o                         
   4   3   0         18.14         17.13         2.86 o                         
   5   3   0       2556.73       2530.54        23.32 o                         
   6   3   0        482.09        456.74         7.13 o                         
   7   3   0       1258.23       1249.56        19.70 o                         
   8   3   0         20.22         18.84         3.76 o                         
   9   3   0        531.45        517.38        19.70 o                         
   0   4   0       1643.52       1716.32        14.24 o                         
   1   4   0          0.53          3.06         3.30 o                         
   2   4   0        253.74        220.48         3.78 o                         
   3   4   0        502.08        525.96         4.60 o                         
   4   4   0       1800.77       1813.07        12.27 o                         
   5   4   0         10.81          7.82         3.03 o                         
   6   4   0       1283.41       1277.46        15.81 o                         
   7   4   0        507.44        484.05         8.56 o                         
   8   4   0        829.64        812.68        20.41 o                         
   9   4   0         81.99         84.79         4.55 o                         
   1   5   0       2310.69       2348.97        14.80 o                         
   2   5   0        201.63        221.66         3.79 o                         
   3   5   0       1667.51       1677.26        21.52 o                         
   4   5   0         11.52         16.50         3.15 o                         
   5   5   0       5558.57       5514.75        61.24 o                         
   6   5   0          0.76          0.82         3.40 o                         
   7   5   0       1392.26       1380.95        29.02 o                         
   8   5   0         32.70         41.46         4.31 o                         
   9   5   0        536.01        567.00        17.56 o                         
   0   6   0       3112.90       3239.00        25.77 o                         
   1   6   0       1891.21       1971.91        14.28 o                         
   2   6   0       3016.26       2982.29        32.22 o                         
   3   6   0        256.99        267.22         3.42 o                         
   4   6   0       2635.66       2640.46        37.69 o                         
   5   6   0        340.74        327.69         4.92 o                         
   6   6   0       2070.99       2033.15        30.34 o                         
   7   6   0        256.32        253.72         6.56 o                         
   8   6   0        495.38        507.27        10.21 o                         
   9   6   0          2.93          4.78         4.81 o                         
   1   7   0       1900.63       1885.60        19.58 o                         
   2   7   0        519.43        574.73         5.19 o                         
   3   7   0       1432.59       1454.18        14.17 o                         
   4   7   0         42.08         44.17         3.27 o                         
   5   7   0         81.86         83.15         3.39 o                         
   6   7   0         79.95         75.16         3.57 o                         
   7   7   0        242.47        229.82         6.29 o                         
   8   7   0         17.97         22.94         4.52 o                         
   9   7   0        125.20        109.07         5.37 o                         
   0   8   0       2658.98       2754.57        40.02 o                         
   1   8   0          0.00          1.21         3.11 o                         
   2   8   0       3381.86       3440.00        27.14 o                         
   3   8   0        174.57        153.72         3.50 o                         
   4   8   0        998.08        992.39        11.10 o                         
   5   8   0        273.73        270.76         4.25 o                         
   6   8   0        789.72        777.50        13.16 o                         
   7   8   0         19.66         16.91         3.88 o                         
   8   8   0        103.81        100.93         4.27 o                         
   9   8   0        173.64        175.48         8.74 o                         
   1   9   0       2186.32       2220.27        18.30 o                         
   2   9   0        411.48        463.70         5.57 o                         
   3   9   0       2594.72       2643.49        27.12 o                         
   4   9   0        102.36         85.52         3.38 o                         
   5   9   0       1263.13       1225.57        19.61 o                         
   6   9   0         49.09         49.08         3.78 o                         
   7   9   0        576.07        569.92        13.30 o                         
   8   9   0          5.67          9.47         4.50 o                         
   0  10   0       2115.97       2156.88        18.97 o                         
   1  10   0         11.29          8.33         3.10 o                         
   2  10   0       2959.69       2971.45        23.39 o                         
   3  10   0        131.20        107.73         3.27 o                         
   4  10   0        959.09        888.68         6.83 o                         
   5  10   0         55.41         53.80         3.51 o                         
   6  10   0       1487.15       1456.43        33.50 o                         
   7  10   0          0.86          0.12         4.15 o                         
   8  10   0         45.20         40.38         4.72 o                         
   1  11   0       2753.62       2743.23        24.42 o                         
   2  11   0        322.12        285.49         3.69 o                         
   3  11   0       1836.61       1703.49        21.01 o                         
   4  11   0          5.25          1.52         3.23 o                         
   5  11   0       2103.24       2035.55        28.31 o                         
   6  11   0         18.41         22.14         3.89 o                         
   7  11   0        581.12        562.19        16.31 o                         
   8  11   0         27.13         28.08         5.09 o                         
   0  12   0         35.50         35.84         4.61 o                         
   1  12   0        110.48        109.81         3.67 o                         
   2  12   0       1851.45       1790.72        18.23 o                         
   3  12   0         62.96         58.45         3.44 o                         
   4  12   0        577.78        587.89         7.18 o                         
   5  12   0          0.18          3.22         3.71 o                         
   6  12   0        882.51        847.62        19.49 o                         
   7  12   0          4.11          8.60         4.08 o                         
   1  13   0        402.08        393.58         4.29 o                         
   2  13   0          2.02         -1.29         3.63 o                         
   3  13   0        711.72        713.14        10.13 o                         
   4  13   0         77.55         77.06         3.68 o                         
   5  13   0        542.54        537.66        10.83 o                         
   6  13   0          0.19          1.37         4.17 o                         
   7  13   0        348.61        322.45        13.73 o                         
   0  14   0       1603.37       1543.45        31.75 o                         
   1  14   0        466.84        441.31         6.75 o                         
   2  14   0       1819.12       1734.11        17.10 o                         
   3  14   0        164.51        138.51         4.09 o                         
   4  14   0        388.69        362.61         4.04 o                         
   5  14   0          1.19         -1.19         4.14 o                         
   6  14   0        509.05        508.00        13.04 o                         
   7  14   0        112.44        116.71         7.07 o                         
   1  15   0       1290.55       1281.50        17.01 o                         
   2  15   0         68.63         75.37         3.90 o                         
   3  15   0        490.04        494.78         6.47 o                         
   4  15   0         10.62         13.75         4.05 o                         
   5  15   0        259.12        246.87         5.27 o                         
   6  15   0          0.43          2.86         4.70 o                         
   0  16   0       1325.44       1322.91        39.23 o                         
   1  16   0         45.17         45.28         4.14 o                         
   2  16   0        576.23        579.33         5.07 o                         
   3  16   0         13.47         17.13         4.33 o                         
   4  16   0        526.53        492.11         7.93 o                         
   5  16   0          9.64          7.29         4.78 o                         
   1  17   0        581.68        553.86         6.06 o                         
   2  17   0          0.25          6.27         4.40 o                         
   3  17   0        620.63        614.71         7.42 o                         
   4  17   0          9.86         13.42         5.06 o                         
   5  17   0         62.61         48.13         5.02 o                         
   0  18   0        192.84        203.23         7.46 o                         
   1  18   0         58.06         55.53         5.10 o                         
   2  18   0        201.26        198.28         5.63 o                         
   3  18   0          0.02          1.71         5.22 o                         
   4  18   0         93.10         98.17         5.09 o                         
   1  19   0        315.73        309.82         5.92 o                         
   2  19   0         42.59         52.57         5.22 o                         
   1   0   1       1811.75       1895.92        19.09 o                         
   3   0   1       1475.50       1488.94         8.58 o                         
   5   0   1         70.64         70.74         3.11 o                         
   7   0   1         70.21         69.72         3.57 o                         
   9   0   1        243.73        241.43         9.51 o                         
   1   1   1        361.13        361.50         3.41 o                         
   2   1   1        752.92        713.99         3.48 o                         
   3   1   1       2028.89       2112.97         8.52 o                         
   4   1   1       3707.83       3870.26        25.53 o                         
   5   1   1          1.98          1.41         2.13 o                         
   6   1   1        143.08        133.46         2.37 o                         
   7   1   1        243.84        210.97         2.67 o                         
   8   1   1        493.25        522.16        10.06 o                         
   9   1   1         30.91         26.73         3.10 o                         
   1   2   1        300.87        330.48         3.57 o                         
   2   2   1        203.58        191.64         2.65 o                         
   3   2   1       2596.68       2678.46        37.28 o                         
   4   2   1         34.32         31.86         2.16 o                         
   5   2   1        463.17        443.26         4.19 o                         
   6   2   1         14.90         17.80         2.26 o                         
   7   2   1        395.58        425.22         5.00 o                         
   8   2   1         75.50         78.97         2.79 o                         
   9   2   1        238.97        230.19         4.99 o                         
   0   3   1        853.90        947.94         6.81 o                         
   1   3   1        403.39        396.83         3.64 o                         
   2   3   1        271.32        260.92         3.02 o                         
   3   3   1        432.58        437.45         2.91 o                         
   4   3   1        729.47        715.40         3.64 o                         
   5   3   1        123.05        123.97         2.24 o                         
   6   3   1          9.79         11.24         2.34 o                         
   7   3   1          0.81          3.26         2.42 o                         
   8   3   1        559.17        552.23         8.86 o                         
   9   3   1         11.32         13.81         3.02 o                         
   1   4   1       3458.93       3476.83        23.59 o                         
   2   4   1        438.10        459.25         3.18 o                         
   3   4   1       1661.64       1703.51        11.84 o                         
   4   4   1         11.32         12.12         2.21 o                         
   5   4   1       2121.94       2071.30        17.69 o                         
   6   4   1         15.14         14.42         2.34 o                         
   7   4   1        511.21        500.84         6.00 o                         
   8   4   1         13.89         21.76         2.83 o                         
   9   4   1        485.74        510.28        13.07 o                         
   0   5   1        841.12        874.10         9.59 o                         
   1   5   1        234.36        242.65         2.89 o                         
   2   5   1       1519.19       1488.80         9.60 o                         
   3   5   1         96.47        107.65         2.31 o                         
   4   5   1       1959.47       1907.83        16.51 o                         
   5   5   1        270.72        247.63         2.60 o                         
   6   5   1       1027.96       1051.83        10.29 o                         
   7   5   1         38.58         32.92         2.66 o                         
   8   5   1        509.19        531.83         7.71 o                         
   9   5   1          2.40          2.85         3.40 o                         
   1   6   1       2051.39       2069.55        13.53 o                         
   2   6   1       1651.81       1750.80        16.15 o                         
   3   6   1       1182.26       1123.65         8.70 o                         
   4   6   1          0.32          0.17         2.29 o                         
   5   6   1        539.50        517.89        10.68 o                         
   6   6   1        258.57        245.84         3.02 o                         
   7   6   1        307.18        305.71         4.16 o                         
   8   6   1         66.36         69.29         3.06 o                         
   9   6   1        195.59        202.45         4.46 o                         
   0   7   1       3767.53       3926.14        29.35 o                         
   1   7   1        393.60        449.43         5.65 o                         
   2   7   1       3064.76       2957.04        23.39 o                         
   3   7   1         16.32         16.70         2.23 o                         
   4   7   1        163.64        145.21         2.48 o                         
   5   7   1         68.02         63.35         2.65 o                         
   6   7   1         92.25         93.12         2.63 o                         
   7   7   1         33.36         33.76         2.92 o                         
   8   7   1        219.90        230.62         6.54 o                         
   9   7   1          0.76          2.88         3.74 o                         
   1   8   1        624.93        594.61         4.23 o                         
   2   8   1        261.06        277.72         2.98 o                         
   3   8   1        721.58        730.09         6.02 o                         
   4   8   1        164.62        163.86         2.62 o                         
   5   8   1        123.37        119.83         4.48 o                         
   6   8   1         35.13         31.51         2.66 o                         
   7   8   1        157.33        165.35         2.88 o                         
   8   8   1          0.11          1.48         3.15 o                         
   9   8   1         79.48         62.55         3.60 o                         
   0   9   1        713.37        681.37         8.47 o                         
   1   9   1         23.58         28.07         2.24 o                         
   2   9   1       1247.61       1274.16        31.01 o                         
   3   9   1        307.81        298.45         3.16 o                         
   4   9   1        199.09        191.85         2.62 o                         
   5   9   1         22.51         22.70         2.44 o                         
   6   9   1        723.27        722.81        22.67 o                         
   7   9   1         29.79         31.79         2.96 o                         
   8   9   1        104.85         96.85         3.39 o                         
   1  10   1       1707.37       1669.89         9.96 o                         
   2  10   1         12.68         16.86         2.29 o                         
   3  10   1        619.80        574.62         5.86 o                         
   4  10   1         34.85         40.85         2.58 o                         
   5  10   1        829.52        802.59        10.56 o                         
   6  10   1        134.59        136.96         5.18 o                         
   7  10   1        544.14        541.78        19.74 o                         
   8  10   1          6.54          7.90         3.41 o                         
   0  11   1         14.62         14.20         3.47 o                         
   1  11   1        127.80        125.54         2.59 o                         
   2  11   1        772.32        761.22         5.43 o                         
   3  11   1        117.82         98.38         3.18 o                         
   4  11   1         34.23         36.64         2.45 o                         
   5  11   1         95.12         96.79         2.77 o                         
   6  11   1        599.57        594.10         9.26 o                         
   7  11   1         98.80         94.04         3.15 o                         
   8  11   1        165.85        155.92         5.79 o                         
   1  12   1         44.28         46.59         2.55 o                         
   2  12   1        109.77        120.94         2.55 o                         
   3  12   1        338.80        340.78        14.89 o                         
   4  12   1         11.59          8.67         2.43 o                         
   5  12   1        740.88        749.83         8.24 o                         
   6  12   1         23.29         22.28         2.99 o                         
   7  12   1        495.97        488.56        10.32 o                         
   0  13   1        103.50        118.55         3.88 o                         
   1  13   1          7.63          9.94         2.56 o                         
   2  13   1        687.27        690.08         5.39 o                         
   3  13   1        546.79        483.12        15.77 o                         
   4  13   1        122.71        127.49         3.72 o                         
   5  13   1          2.22          5.98         2.81 o                         
   6  13   1        451.05        434.19         7.17 o                         
   7  13   1          9.10         14.51         3.43 o                         
   1  14   1        508.16        522.16         5.47 o                         
   2  14   1        227.25        223.17         2.88 o                         
   3  14   1        175.96        176.81         6.12 o                         
   4  14   1         45.65         37.17         2.85 o                         
   5  14   1        124.46        125.08         3.05 o                         
   6  14   1          0.02          2.24         3.25 o                         
   0  15   1       1931.00       1936.38        28.05 o                         
   1  15   1         49.34         49.34         3.01 o                         
   2  15   1        855.01        872.72         9.58 o                         
   3  15   1        102.60         96.80         3.39 o                         
   4  15   1        617.36        562.54        14.85 o                         
   5  15   1         34.72         27.96         3.30 o                         
   6  15   1        503.00        515.97        11.03 o                         
   1  16   1        543.78        548.03         6.03 o                         
   2  16   1         31.08         32.50         3.05 o                         
   3  16   1        631.44        633.92        19.90 o                         
   4  16   1         51.18         46.07         3.25 o                         
   5  16   1        290.43        270.03         4.84 o                         
   0  17   1        356.79        366.18         5.44 o                         
   1  17   1          1.80          5.59         3.30 o                         
   2  17   1        228.02        238.10         3.45 o                         
   3  17   1          0.00          2.64         3.41 o                         
   4  17   1        190.97        176.84         6.23 o                         
   1  18   1        285.43        287.54         4.02 o                         
   2  18   1        162.40        172.18         3.75 o                         
   3  18   1        356.78        333.00        10.46 o                         
   0  19   1         45.81         41.04         5.66 o                         
   1  19   1        103.75        113.35         4.08 o                         
   2  19   1         33.42         36.73         4.11 o                         
   0   0   2      35679.65      31619.40       234.76 o                         
   2   0   2       1321.81       1330.17         6.51 o                         
   4   0   2       2674.07       2741.56        28.86 o                         
   6   0   2        212.72        203.09         4.35 o                         
   8   0   2        282.59        290.59         9.59 o                         
   1   1   2       1599.01       1634.70         9.78 o                         
   2   1   2        458.38        461.72         3.18 o                         
   3   1   2        639.27        617.37         3.69 o                         
   4   1   2        353.82        367.93         2.83 o                         
   5   1   2        174.97        172.44         2.43 o                         
   6   1   2          0.38          2.81         2.36 o                         
   7   1   2        201.16        211.43         2.91 o                         
   8   1   2         67.94         65.57         2.86 o                         
   9   1   2         96.37         92.61         3.32 o                         
   0   2   2         73.40         62.24         4.85 o                         
   1   2   2        887.10        897.34         4.66 o                         
   2   2   2         16.00         10.82         2.46 o                         
   3   2   2       1017.52       1027.19         7.81 o                         
   4   2   2        938.41        878.15         6.17 o                         
   5   2   2          0.01          1.37         2.27 o                         
   6   2   2        125.08        134.66         2.47 o                         
   7   2   2         18.42         12.11         2.54 o                         
   8   2   2        419.27        426.92         7.85 o                         
   9   2   2         13.14         14.91         3.35 o                         
   1   3   2        858.98        858.70         8.10 o                         
   2   3   2        156.53        163.78         2.74 o                         
   3   3   2        724.39        692.45         5.14 o                         
   4   3   2         12.08         15.56         2.20 o                         
   5   3   2        791.81        775.00        19.14 o                         
   6   3   2        147.27        153.07         2.48 o                         
   7   3   2        421.53        429.13         5.28 o                         
   8   3   2          1.13          3.74         2.92 o                         
   9   3   2        253.64        242.59         5.84 o                         
   0   4   2        135.01        122.23         4.34 o                         
   1   4   2          2.68          3.30         2.60 o                         
   2   4   2         79.06         61.17         2.53 o                         
   3   4   2        368.12        381.14         3.13 o                         
   4   4   2        569.83        534.27         5.98 o                         
   5   4   2         33.28         29.75         2.41 o                         
   6   4   2        315.36        332.81         7.97 o                         
   7   4   2        182.18        183.04         3.30 o                         
   8   4   2        378.29        370.37         6.02 o                         
   9   4   2         53.78         60.89         3.44 o                         
   1   5   2        954.78        966.50         7.71 o                         
   2   5   2        175.91        183.09         2.83 o                         
   3   5   2        476.91        413.73         2.84 o                         
   4   5   2          4.67          4.20         2.29 o                         
   5   5   2       2746.54       2781.46        25.66 o                         
   6   5   2         31.59         28.63         2.68 o                         
   7   5   2        590.97        588.78        17.98 o                         
   8   5   2         11.61         13.17         3.09 o                         
   9   5   2        254.69        273.08         7.22 o                         
   0   6   2       1254.79       1254.19        21.44 o                         
   1   6   2        948.72       1011.00         8.44 o                         
   2   6   2       1237.29       1138.72        12.46 o                         
   3   6   2        157.56        149.88         2.40 o                         
   4   6   2        915.45        871.61         8.04 o                         
   5   6   2        263.65        255.29         3.10 o                         
   6   6   2        805.05        829.08        11.38 o                         
   7   6   2        136.92        139.28         5.52 o                         
   8   6   2        221.10        225.19         8.30 o                         
   9   6   2          1.42          2.72         3.67 o                         
   1   7   2        560.70        477.80         4.47 o                         
   2   7   2        327.83        363.07         3.57 o                         
   3   7   2        445.25        401.04         3.76 o                         
   4   7   2          0.85          2.47         2.31 o                         
   5   7   2         59.57         61.36         2.58 o                         
   6   7   2         67.40         68.88         2.76 o                         
   7   7   2         37.57         35.68         3.21 o                         
   8   7   2         22.10         27.15         3.33 o                         
   9   7   2         36.19         27.43         3.86 o                         
   0   8   2        818.47        799.85         7.09 o                         
   1   8   2          0.75          2.14         2.32 o                         
   2   8   2       1230.34       1233.91        13.62 o                         
   3   8   2        198.54        192.09         2.49 o                         
   4   8   2        163.55        162.99         2.49 o                         
   5   8   2         61.77         68.95         2.51 o                         
   6   8   2        204.79        210.29         3.08 o                         
   7   8   2         17.31         19.93         2.99 o                         
   8   8   2         32.32         29.02         3.39 o                         
   1   9   2        638.24        615.22         7.25 o                         
   2   9   2        320.32        353.29         4.18 o                         
   3   9   2        856.45        890.06         9.41 o                         
   4   9   2          7.19          7.55         2.43 o                         
   5   9   2        348.30        347.48         3.27 o                         
   6   9   2        109.90        105.37         2.81 o                         
   7   9   2        278.44        278.35         4.56 o                         
   8   9   2          1.94          3.36         3.46 o                         
   0  10   2        620.95        590.78         5.69 o                         
   1  10   2         28.02         25.92         2.54 o                         
   2  10   2       1109.81       1121.60        10.93 o                         
   3  10   2        102.29         95.18         2.76 o                         
   4  10   2        196.58        186.85         2.90 o                         
   5  10   2          0.16         -0.55         2.63 o                         
   6  10   2        703.87        697.08        10.30 o                         
   7  10   2          0.81          3.68         3.06 o                         
   8  10   2         11.27          7.94         3.71 o                         
   1  11   2       1030.39       1069.32        12.11 o                         
   2  11   2         74.68         71.35         2.71 o                         
   3  11   2        602.61        592.03         8.79 o                         
   4  11   2         33.50         27.95         2.68 o                         
   5  11   2        954.62        952.98        11.94 o                         
   6  11   2          4.62          7.98         2.93 o                         
   7  11   2        306.60        298.68         5.72 o                         
   8  11   2         42.68         47.07         3.98 o                         
   0  12   2        338.16        362.85         6.45 o                         
   1  12   2          5.85          6.71         2.62 o                         
   2  12   2        639.84        649.23         7.11 o                         
   3  12   2          7.99          9.83         2.70 o                         
   4  12   2         99.71        111.00         2.68 o                         
   5  12   2          7.26          5.64         2.87 o                         
   6  12   2        431.43        417.95         6.85 o                         
   7  12   2         19.15         23.69         3.46 o                         
   1  13   2         40.95         45.03         2.88 o                         
   2  13   2         57.55         52.86         2.74 o                         
   3  13   2        177.68        184.35         2.96 o                         
   4  13   2         74.46         72.63         2.79 o                         
   5  13   2        195.72        201.99         3.12 o                         
   6  13   2          0.40         -0.93         3.37 o                         
   7  13   2        142.57        129.80         3.75 o                         
   0  14   2        699.99        698.92         8.14 o                         
   1  14   2        193.64        197.56         3.17 o                         
   2  14   2        867.87        878.78        27.59 o                         
   3  14   2        276.66        246.18         4.31 o                         
   4  14   2        133.66        128.58         2.96 o                         
   5  14   2          2.71          5.33         3.15 o                         
   6  14   2        239.59        244.45         5.39 o                         
   1  15   2        646.57        648.56         6.64 o                         
   2  15   2          3.30          7.15         2.99 o                         
   3  15   2        210.05        205.05         3.28 o                         
   4  15   2         15.74         18.49         3.04 o                         
   5  15   2        120.11        117.97         3.28 o                         
   6  15   2          0.42          5.01         3.64 o                         
   0  16   2        763.91        750.82        13.50 o                         
   1  16   2         10.42         12.80         3.31 o                         
   2  16   2        251.35        257.59         5.20 o                         
   3  16   2         14.52         23.20         3.47 o                         
   4  16   2        327.65        298.94         4.81 o                         
   5  16   2         17.76         15.82         3.58 o                         
   1  17   2        258.54        262.09         3.71 o                         
   2  17   2          0.02         -1.57         3.66 o                         
   3  17   2        360.51        357.78         5.86 o                         
   4  17   2          0.02          2.50         3.53 o                         
   0  18   2         49.59         50.04         5.36 o                         
   1  18   2         52.49         55.70         3.79 o                         
   2  18   2         54.10         54.71         4.06 o                         
   3  18   2         11.42         11.89         4.14 o                         
   1  19   2        101.26         97.06         4.12 o                         
   1   0   3      10658.96      11255.74       147.10 o                         
   3   0   3       1853.34       1942.89       104.71 o                         
   5   0   3        578.75        629.07         6.93 o                         
   7   0   3        378.83        395.87         6.61 o                         
   9   0   3        292.44        296.02         8.06 o                         
   0   1   3      19426.12      19751.65       222.36 o                         
   1   1   3        283.45        288.71         3.20 o                         
   2   1   3       1437.49       1436.49         9.78 o                         
   3   1   3        863.42        885.09         6.65 o                         
   4   1   3       3433.20       3549.31        35.20 o                         
   5   1   3          5.18         10.10         2.40 o                         
   6   1   3        715.22        730.62         7.86 o                         
   7   1   3         90.82         84.42         2.76 o                         
   8   1   3        678.53        709.74        11.85 o                         
   9   1   3         24.17         20.93         3.59 o                         
   1   2   3       1751.43       1748.15         6.08 o                         
   2   2   3        167.67        172.55         2.87 o                         
   3   2   3       1688.91       1695.92        15.68 o                         
   4   2   3         27.67         34.65         2.36 o                         
   5   2   3       1151.52       1160.67        11.53 o                         
   6   2   3         58.96         52.92         2.79 o                         
   7   2   3        877.29        919.96        11.85 o                         
   8   2   3          7.50          9.99         3.03 o                         
   9   2   3        300.86        296.63         5.86 o                         
   0   3   3        858.12        832.61         6.42 o                         
   1   3   3        154.19        162.70         3.03 o                         
   2   3   3        660.04        639.61         6.33 o                         
   3   3   3        205.62        210.79         2.81 o                         
   4   3   3       1264.26       1281.65         8.25 o                         
   5   3   3         16.78         20.55         2.53 o                         
   6   3   3        310.59        313.62         3.18 o                         
   7   3   3        117.90        115.27         3.85 o                         
   8   3   3        775.23        764.52        13.80 o                         
   9   3   3         13.60         15.87         3.53 o                         
   1   4   3       2813.65       2901.54        33.59 o                         
   2   4   3        133.39        134.96         2.78 o                         
   3   4   3       1443.35       1467.43        10.14 o                         
   4   4   3          2.11          4.19         2.64 o                         
   5   4   3       2952.59       2972.72        22.88 o                         
   6   4   3         76.29         78.36         2.83 o                         
   7   4   3        943.94        959.12        12.60 o                         
   8   4   3          0.91          0.86         3.21 o                         
   9   4   3        620.82        637.50        25.63 o                         
   0   5   3       1520.42       1542.86        19.51 o                         
   1   5   3        222.58        207.08         3.16 o                         
   2   5   3       1206.24       1212.60        14.23 o                         
   3   5   3         48.15         44.73         2.41 o                         
   4   5   3       2389.76       2425.69        21.31 o                         
   5   5   3         89.94         84.71         2.80 o                         
   6   5   3       1927.56       1952.83        26.16 o                         
   7   5   3        201.53        191.53         3.22 o                         
   8   5   3        664.29        692.95        11.15 o                         
   9   5   3         23.45         22.20         3.95 o                         
   1   6   3       1873.88       1862.15        14.24 o                         
   2   6   3        956.79       1008.03         9.34 o                         
   3   6   3       1435.43       1434.82        15.62 o                         
   4   6   3         24.26         21.65         2.57 o                         
   5   6   3       1380.90       1362.93        13.33 o                         
   6   6   3        113.54        115.06         3.08 o                         
   7   6   3        616.42        630.57        11.05 o                         
   8   6   3         66.21         70.74         3.58 o                         
   9   6   3        283.64        287.91         8.27 o                         
   0   7   3       2873.04       3015.64        23.78 o                         
   1   7   3        324.52        324.32         3.17 o                         
   2   7   3       2961.19       2983.38        39.52 o                         
   3   7   3          0.39          2.15         2.64 o                         
   4   7   3        733.57        736.87         7.09 o                         
   5   7   3        173.46        165.61         2.82 o                         
   6   7   3        452.03        450.11         7.78 o                         
   7   7   3         51.06         49.56         3.19 o                         
   8   7   3        252.95        258.44         7.15 o                         
   1   8   3       1152.03       1150.60         8.99 o                         
   2   8   3        102.69        107.03         2.96 o                         
   3   8   3       1409.34       1465.20        17.68 o                         
   4   8   3          1.87          5.41         2.70 o                         
   5   8   3         49.46         41.99         2.90 o                         
   6   8   3          2.48          3.54         2.95 o                         
   7   8   3        295.98        300.96         4.75 o                         
   8   8   3          4.37          5.47         3.63 o                         
   0   9   3       1521.06       1563.03        33.10 o                         
   1   9   3          2.43          2.03         2.74 o                         
   2   9   3       1958.08       2026.06        29.05 o                         
   3   9   3        127.48        129.78         2.73 o                         
   4   9   3        839.77        822.65        10.28 o                         
   5   9   3         52.06         45.38         2.84 o                         
   6   9   3       1243.24       1249.12        21.29 o                         
   7   9   3         18.84         18.36         3.30 o                         
   8   9   3         91.69         92.47         3.81 o                         
   1  10   3       2607.16       2755.62        22.63 o                         
   2  10   3        100.74        106.72         3.11 o                         
   3  10   3       1538.50       1505.56        22.01 o                         
   4  10   3         18.20         17.96         2.89 o                         
   5  10   3       1590.87       1565.30        20.34 o                         
   6  10   3         34.02         34.03         3.22 o                         
   7  10   3        583.26        582.88        13.16 o                         
   8  10   3          3.68          4.79         4.12 o                         
   0  11   3        361.69        353.80         7.42 o                         
   1  11   3          5.51          7.65         2.81 o                         
   2  11   3       1744.50       1765.41        17.32 o                         
   3  11   3        171.67        151.05         3.00 o                         
   4  11   3        418.27        400.40         6.62 o                         
   5  11   3          2.96          6.38         3.18 o                         
   6  11   3        859.94        843.92         9.40 o                         
   7  11   3         58.41         64.68         3.67 o                         
   1  12   3        438.45        449.28         5.67 o                         
   2  12   3         14.31         11.36         2.97 o                         
   3  12   3        862.17        856.75        14.63 o                         
   4  12   3          2.24          1.95         2.98 o                         
   5  12   3       1118.00       1115.25        19.15 o                         
   6  12   3         24.71         23.82         3.52 o                         
   7  12   3        544.85        535.00        15.40 o                         
   0  13   3         12.77         11.31         3.94 o                         
   1  13   3         91.09         87.04         3.05 o                         
   2  13   3       1261.30       1300.05        20.12 o                         
   3  13   3        160.88        160.85         3.65 o                         
   4  13   3        332.36        349.53         4.72 o                         
   5  13   3          0.35          0.72         3.23 o                         
   6  13   3        570.04        567.09        11.75 o                         
   1  14   3        888.11        886.11        30.90 o                         
   2  14   3          1.06          2.04         3.35 o                         
   3  14   3        400.32        393.31        10.14 o                         
   4  14   3         27.36         29.52         3.09 o                         
   5  14   3        203.54        207.63         3.86 o                         
   6  14   3          5.23         10.13         3.75 o                         
   0  15   3       2134.06       2183.48        39.68 o                         
   1  15   3        184.10        171.42         6.27 o                         
   2  15   3       1040.24       1070.59        16.65 o                         
   3  15   3         26.80         27.79         3.47 o                         
   4  15   3        620.95        608.45         8.73 o                         
   5  15   3         20.20         18.67         3.64 o                         
   1  16   3        691.90        698.54        24.15 o                         
   2  16   3          0.14          0.05         3.88 o                         
   3  16   3        646.96        674.28        15.89 o                         
   4  16   3         13.69         10.48         3.61 o                         
   0  17   3        463.39        476.51         9.52 o                         
   1  17   3          0.47          2.98         3.73 o                         
   2  17   3        320.84        333.79         5.90 o                         
   3  17   3          9.76         14.96         3.92 o                         
   1  18   3        395.53        404.60        10.33 o                         
   2  18   3         81.63         86.99         4.65 o                         
   0   0   4       6143.02       6399.29        55.32 o                         
   2   0   4        895.81        871.33        71.91 o                         
   4   0   4       2649.00       2718.42       192.35 o                         
   6   0   4        132.66        137.00         3.66 o                         
   8   0   4        369.85        383.41        17.14 o                         
   1   1   4        367.17        339.38         3.67 o                         
   2   1   4        133.16        135.23         3.01 o                         
   3   1   4       1476.85       1491.63        14.19 o                         
   4   1   4        159.86        164.68         2.79 o                         
   5   1   4        237.23        243.31         3.17 o                         
   6   1   4         27.79         24.28         2.70 o                         
   7   1   4        182.94        196.57         5.51 o                         
   8   1   4         91.58         87.41         3.37 o                         
   9   1   4        214.94        215.95         5.84 o                         
   0   2   4          3.49          4.87         5.18 o                         
   1   2   4        317.23        330.71         3.11 o                         
   2   2   4        276.49        237.62         2.98 o                         
   3   2   4        394.28        379.03         4.68 o                         
   4   2   4       1272.13       1270.58        14.94 o                         
   5   2   4         67.11         66.18         2.56 o                         
   6   2   4         74.77         78.48         2.83 o                         
   7   2   4        141.58        140.22         3.09 o                         
   8   2   4        489.56        501.15        16.90 o                         
   9   2   4          7.80          5.41         3.77 o                         
   1   3   4        487.04        445.94         3.23 o                         
   2   3   4        117.57        116.20         2.76 o                         
   3   3   4       1457.32       1440.69        18.29 o                         
   4   3   4         41.20         44.89         2.77 o                         
   5   3   4        548.73        559.08         5.46 o                         
   6   3   4          0.15          1.45         2.86 o                         
   7   3   4        290.46        303.59         3.93 o                         
   8   3   4         11.93         17.07         3.55 o                         
   0   4   4        362.02        314.54        36.45 o                         
   1   4   4          6.50          5.69         2.82 o                         
   2   4   4        902.23        911.33        11.51 o                         
   3   4   4        222.37        227.73         3.15 o                         
   4   4   4        862.86        883.29        10.79 o                         
   5   4   4         98.56         91.94         3.03 o                         
   6   4   4        163.58        176.52         3.15 o                         
   7   4   4          4.80         11.13         3.13 o                         
   8   4   4        451.76        462.19         8.39 o                         
   1   5   4       1705.02       1728.18        23.89 o                         
   2   5   4         52.25         56.21         2.97 o                         
   3   5   4       1029.37       1018.68        10.96 o                         
   4   5   4          2.18          5.78         2.84 o                         
   5   5   4       1882.15       1925.21        18.93 o                         
   6   5   4        147.43        145.99         3.25 o                         
   7   5   4        502.33        520.86         8.04 o                         
   8   5   4          0.05          3.04         3.81 o                         
   0   6   4       1848.11       1869.76        39.64 o                         
   1   6   4        344.83        340.85         4.36 o                         
   2   6   4       1847.88       1792.85        21.79 o                         
   3   6   4          8.90         10.67         2.93 o                         
   4   6   4        828.41        822.98         6.22 o                         
   5   6   4        137.47        132.55         3.03 o                         
   6   6   4        509.20        540.90         8.37 o                         
   7   6   4         30.70         28.22         3.39 o                         
   8   6   4        338.07        347.51         7.94 o                         
   1   7   4       1015.54        978.46        13.49 o                         
   2   7   4        127.00        141.78         3.16 o                         
   3   7   4        710.17        695.32        10.25 o                         
   4   7   4         65.14         64.03         2.84 o                         
   5   7   4         67.05         69.83         2.95 o                         
   6   7   4         47.30         50.11         3.09 o                         
   7   7   4         89.33         97.95         3.54 o                         
   8   7   4         22.26         28.59         3.81 o                         
   0   8   4       1049.61       1065.51        20.29 o                         
   1   8   4          4.65          7.20         2.84 o                         
   2   8   4       1220.26       1230.59        57.47 o                         
   3   8   4        269.16        257.21         3.14 o                         
   4   8   4         99.42        102.58         2.98 o                         
   5   8   4          4.83          5.64         3.03 o                         
   6   8   4        161.73        174.28         4.64 o                         
   7   8   4         16.26         18.50         3.50 o                         
   8   8   4        150.14        145.07         5.21 o                         
   1   9   4        672.46        685.05         5.83 o                         
   2   9   4        118.86        129.13         3.35 o                         
   3   9   4        559.94        587.95         9.16 o                         
   4   9   4         31.26         28.52         3.00 o                         
   5   9   4        187.00        197.36         3.27 o                         
   6   9   4        183.55        178.17         3.80 o                         
   7   9   4        433.54        435.26        10.04 o                         
   0  10   4        531.38        518.83        36.68 o                         
   1  10   4        113.65        116.81         2.99 o                         
   2  10   4        764.73        800.39        10.39 o                         
   3  10   4         64.68         63.30         3.04 o                         
   4  10   4         96.93         99.35         3.04 o                         
   5  10   4         50.02         48.41         3.38 o                         
   6  10   4        650.24        666.14        12.57 o                         
   7  10   4          0.09          0.62         3.91 o                         
   1  11   4        715.22        766.37         8.08 o                         
   2  11   4         10.35         10.82         3.23 o                         
   3  11   4        354.54        377.47         5.02 o                         
   4  11   4         77.46         70.26         3.33 o                         
   5  11   4        695.64        704.01         9.79 o                         
   6  11   4          0.41          2.43         3.58 o                         
   7  11   4        442.66        450.38        13.78 o                         
   0  12   4        211.70        236.92        18.50 o                         
   1  12   4         61.35         58.85         3.17 o                         
   2  12   4        427.35        477.35         8.21 o                         
   3  12   4         10.03          9.52         3.34 o                         
   4  12   4         67.00         76.32         3.60 o                         
   5  12   4         34.12         34.32         3.56 o                         
   6  12   4        483.35        489.68        10.76 o                         
   1  13   4         40.20         40.77         3.32 o                         
   2  13   4        302.62        308.01         5.09 o                         
   3  13   4        158.39        173.94         3.71 o                         
   4  13   4         53.32         52.00         3.42 o                         
   5  13   4        252.27        260.02         5.33 o                         
   6  13   4          2.53          7.11         4.01 o                         
   0  14   4        594.65        633.75        42.74 o                         
   1  14   4         16.04         17.42         3.43 o                         
   2  14   4        780.85        839.37        15.10 o                         
   3  14   4        395.05        373.31         4.48 o                         
   4  14   4        233.42        237.50         3.98 o                         
   5  14   4          6.60          8.38         3.71 o                         
   1  15   4        700.30        713.10        14.05 o                         
   2  15   4         38.56         40.85         3.96 o                         
   3  15   4        362.71        372.45         4.93 o                         
   4  15   4         21.36         24.49         3.86 o                         
   0  16   4        868.95        837.80        34.46 o                         
   1  16   4          1.91          2.10         4.04 o                         
   2  16   4        371.40        387.69         7.90 o                         
   3  16   4         16.38         21.55         4.01 o                         
   4  16   4        561.62        537.99        12.21 o                         
   1  17   4        342.78        357.53         8.31 o                         
   2  17   4          0.33          0.32         4.63 o                         
   1   0   5       3240.41       3209.19        29.19 o                         
   3   0   5        254.14        285.26         5.55 o                         
   5   0   5         84.81         86.50         9.08 o                         
   7   0   5         98.31        100.74         9.75 o                         
   0   1   5       5790.65       5782.78        36.02 o                         
   1   1   5        116.65        118.15         3.26 o                         
   2   1   5        199.12        199.54         3.21 o                         
   3   1   5        386.66        374.83         3.37 o                         
   4   1   5        701.25        725.44         8.96 o                         
   5   1   5         18.54         24.04         3.07 o                         
   6   1   5        236.35        252.17         5.11 o                         
   7   1   5         37.10         32.39         3.30 o                         
   8   1   5        165.71        163.40         5.64 o                         
   1   2   5        392.83        365.11         3.35 o                         
   2   2   5         64.38         65.78         2.82 o                         
   3   2   5        137.45        135.96         2.93 o                         
   4   2   5         41.19         39.52         3.01 o                         
   5   2   5        236.26        239.77         3.35 o                         
   6   2   5        117.31        113.36         3.28 o                         
   7   2   5        277.46        298.01         5.33 o                         
   8   2   5          0.09          1.26         4.04 o                         
   0   3   5        155.05        135.98         5.62 o                         
   1   3   5         70.15         75.13         3.18 o                         
   2   3   5         31.72         35.41         2.79 o                         
   3   3   5         95.79         97.73         2.90 o                         
   4   3   5        105.97        101.47         3.09 o                         
   5   3   5          2.07          2.17         3.22 o                         
   6   3   5         50.40         54.85         3.49 o                         
   7   3   5        181.11        181.87         3.67 o                         
   8   3   5        219.59        218.98         5.84 o                         
   1   4   5        570.59        600.02         5.63 o                         
   2   4   5         38.84         38.36         2.86 o                         
   3   4   5         84.87         83.87         3.09 o                         
   4   4   5          0.01          2.65         3.02 o                         
   5   4   5       1080.37       1102.76        17.16 o                         
   6   4   5        144.21        141.85         3.59 o                         
   7   4   5        289.68        293.87         4.71 o                         
   8   4   5          8.80         10.88         4.20 o                         
   0   5   5        229.46        247.20         5.26 o                         
   1   5   5         75.44         68.94         2.92 o                         
   2   5   5         71.57         79.33         3.07 o                         
   3   5   5          1.67          4.56         3.01 o                         
   4   5   5        571.26        592.27         6.59 o                         
   5   5   5         29.04         29.33         3.15 o                         
   6   5   5        845.81        877.17        11.17 o                         
   7   5   5        215.85        207.22         4.57 o                         
   8   5   5        174.20        178.81         5.22 o                         
   1   6   5        187.58        189.04         3.28 o                         
   2   6   5        505.06        500.29         6.41 o                         
   3   6   5        149.34        143.45         3.24 o                         
   4   6   5         37.87         36.18         3.08 o                         
   5   6   5        523.00        533.56         7.12 o                         
   6   6   5         56.36         56.33         3.39 o                         
   7   6   5        164.79        166.60         4.47 o                         
   0   7   5        426.95        443.29         6.15 o                         
   1   7   5         97.57        102.90         3.52 o                         
   2   7   5        520.54        508.34         5.52 o                         
   3   7   5         23.61         22.89         3.18 o                         
   4   7   5        155.66        151.12         3.26 o                         
   5   7   5        163.10        171.29         3.47 o                         
   6   7   5        115.91        117.64         3.50 o                         
   7   7   5         42.09         42.19         3.99 o                         
   1   8   5         74.14         74.97         3.22 o                         
   2   8   5         59.97         61.03         3.27 o                         
   3   8   5        339.17        362.93         4.95 o                         
   4   8   5         19.01         17.36         3.36 o                         
   5   8   5          2.60          3.67         3.31 o                         
   6   8   5          0.03          2.06         3.68 o                         
   7   8   5         37.97         36.67         4.09 o                         
   0   9   5        283.38        293.91         7.70 o                         
   1   9   5          8.34          6.59         3.22 o                         
   2   9   5        483.79        497.06         6.08 o                         
   3   9   5         38.99         39.03         3.27 o                         
   4   9   5        307.48        318.08         3.70 o                         
   5   9   5         85.06         87.27         3.85 o                         
   6   9   5        486.30        496.20         8.92 o                         
   7   9   5         11.93         12.93         4.08 o                         
   1  10   5        957.09       1005.51        15.17 o                         
   2  10   5        121.05        127.62         3.41 o                         
   3  10   5        616.94        634.91         7.24 o                         
   4  10   5         56.38         58.29         3.62 o                         
   5  10   5        718.58        721.04        12.76 o                         
   6  10   5         10.30         13.91         4.11 o                         
   0  11   5         72.13         69.63         4.68 o                         
   1  11   5          4.24          3.81         3.19 o                         
   2  11   5        715.11        754.16        32.49 o                         
   3  11   5        134.46        137.38         3.35 o                         
   4  11   5        116.93        115.13         3.61 o                         
   5  11   5          1.34          2.53         3.97 o                         
   6  11   5        273.84        275.74         7.15 o                         
   1  12   5        107.18        111.98         3.50 o                         
   2  12   5         72.02         71.90         3.53 o                         
   3  12   5        270.50        278.73         3.79 o                         
   4  12   5          0.95          2.81         3.73 o                         
   5  12   5        380.86        378.16         7.51 o                         
   0  13   5         23.79         27.50         5.23 o                         
   1  13   5        165.37        167.93         3.57 o                         
   2  13   5        452.75        479.44         5.93 o                         
   3  13   5         53.22         53.57         3.60 o                         
   4  13   5         42.88         49.87         4.00 o                         
   5  13   5          1.31          0.90         4.37 o                         
   1  14   5        268.23        270.63         5.15 o                         
   2  14   5         19.78         20.63         4.01 o                         
   3  14   5         63.18         64.21         3.96 o                         
   4  14   5         13.12         10.45         4.10 o                         
   0  15   5        872.96        884.70        20.08 o                         
   1  15   5        210.45        207.53         4.27 o                         
   2  15   5        293.69        300.61         6.83 o                         
   3  15   5          6.33          8.90         4.13 o                         
   1  16   5        167.08        166.74         4.58 o                         
   2  16   5          2.16          5.88         4.56 o                         
   0   0   6       4953.65       5018.06        57.90 o                         
   2   0   6        774.30        764.36        11.35 o                         
   4   0   6       2038.79       2158.96        24.66 o                         
   6   0   6        282.01        294.75         8.91 o                         
   1   1   6        796.50        794.97         5.39 o                         
   2   1   6         47.85         50.45         3.09 o                         
   3   1   6       1201.63       1192.60         7.68 o                         
   4   1   6         42.58         49.29         3.26 o                         
   5   1   6        395.29        420.90        18.75 o                         
   6   1   6         14.46         12.90         3.83 o                         
   7   1   6        304.27        318.26        15.26 o                         
   0   2   6        295.29        295.53         5.98 o                         
   1   2   6        152.65        153.59         3.24 o                         
   2   2   6        387.45        352.69         3.43 o                         
   3   2   6        138.37        143.39         3.48 o                         
   4   2   6       1165.22       1176.45        13.23 o                         
   5   2   6         42.68         42.98         3.40 o                         
   6   2   6        161.90        163.39         4.00 o                         
   7   2   6         64.68         61.31         4.34 o                         
   1   3   6        628.98        605.44         4.69 o                         
   2   3   6         41.44         42.62         3.32 o                         
   3   3   6       1093.00       1063.47        10.89 o                         
   4   3   6         41.67         43.18         3.38 o                         
   5   3   6        576.69        583.49         7.75 o                         
   6   3   6          2.32          4.84         3.58 o                         
   7   3   6        344.81        348.12         8.03 o                         
   0   4   6        535.95        514.08         8.20 o                         
   1   4   6          0.94          1.65         3.21 o                         
   2   4   6        852.60        850.08         8.56 o                         
   3   4   6        107.90        112.04         3.31 o                         
   4   4   6        842.90        867.39        11.00 o                         
   5   4   6         54.47         50.93         3.52 o                         
   6   4   6        265.12        271.45         5.50 o                         
   7   4   6         13.79         12.64         4.24 o                         
   1   5   6       1361.63       1333.31        12.19 o                         
   2   5   6         11.46         13.64         3.20 o                         
   3   5   6       1004.32       1003.14         9.84 o                         
   4   5   6          6.17          6.58         3.37 o                         
   5   5   6       1636.59       1654.91        23.71 o                         
   6   5   6         65.04         68.01         3.98 o                         
   7   5   6        539.09        541.21        12.91 o                         
   0   6   6       1432.14       1411.16        23.77 o                         
   1   6   6        177.46        168.43         3.92 o                         
   2   6   6       1463.02       1421.28        16.33 o                         
   3   6   6          0.62         -2.37         3.26 o                         
   4   6   6        850.02        875.33         9.14 o                         
   5   6   6         74.17         77.05         3.69 o                         
   6   6   6        566.73        582.49        10.38 o                         
   7   6   6         23.77         26.05         4.42 o                         
   1   7   6        895.05        890.62        13.27 o                         
   2   7   6         66.09         66.10         3.51 o                         
   3   7   6        736.87        769.78         9.39 o                         
   4   7   6         44.73         40.56         3.55 o                         
   5   7   6          2.51          4.39         3.70 o                         
   6   7   6         34.08         35.74         4.01 o                         
   0   8   6        955.15        972.67        20.26 o                         
   1   8   6          5.02          7.43         3.28 o                         
   2   8   6       1079.41       1093.59        15.58 o                         
   3   8   6        154.29        145.26         3.60 o                         
   4   8   6        207.63        210.29         4.05 o                         
   5   8   6          0.11          5.37         3.80 o                         
   6   8   6        259.86        266.72         5.47 o                         
   1   9   6        706.84        732.76        10.93 o                         
   2   9   6         50.74         60.14         3.62 o                         
   3   9   6        648.50        680.61         7.60 o                         
   4   9   6          3.66          5.56         3.51 o                         
   5   9   6        292.00        300.31         4.15 o                         
   6   9   6        104.24        102.65         4.63 o                         
   0  10   6        669.01        717.93         8.07 o                         
   1  10   6         85.82         87.16         3.89 o                         
   2  10   6        801.60        836.24        12.71 o                         
   3  10   6         35.13         36.17         3.61 o                         
   4  10   6        215.23        220.24         4.02 o                         
   5  10   6         14.40         14.54         4.19 o                         
   1  11   6        794.95        828.31        11.25 o                         
   2  11   6          2.53          1.44         3.53 o                         
   3  11   6        451.58        461.73         4.08 o                         
   4  11   6         30.67         34.84         4.11 o                         
   5  11   6        737.82        716.65        16.02 o                         
   0  12   6         34.00         32.14         5.63 o                         
   1  12   6         25.56         23.61         4.25 o                         
   2  12   6        547.96        582.99         9.13 o                         
   3  12   6          2.73          5.28         3.82 o                         
   4  12   6        148.61        158.99         4.20 o                         
   1  13   6        116.98        115.38         5.73 o                         
   2  13   6        129.52        130.56         4.32 o                         
   3  13   6        250.52        258.67         4.45 o                         
   0  14   6        606.73        651.15        12.75 o                         
   1  14   6         29.00         22.00         4.51 o                         
   2  14   6        781.53        797.98        15.54 o                         
   1  15   6        713.73        743.31        42.93 o                         
   1   0   7       1163.32       1050.73        10.86 o                         
   3   0   7        533.87        515.44         5.57 o                         
   5   0   7        163.18        167.98         5.95 o                         
   0   1   7       1779.99       1636.59        15.83 o                         
   1   1   7         49.19         46.86         3.30 o                         
   2   1   7        289.35        261.96         3.36 o                         
   3   1   7        161.55        148.95         3.49 o                         
   4   1   7        843.31        841.49        29.18 o                         
   5   1   7          0.20          1.85         4.15 o                         
   6   1   7        197.48        196.67         5.04 o                         
   1   2   7        194.19        166.61         3.29 o                         
   2   2   7         17.29         17.06         3.31 o                         
   3   2   7        442.60        438.97         3.88 o                         
   4   2   7          2.89          0.09         3.90 o                         
   5   2   7        230.80        233.98         4.50 o                         
   6   2   7          7.21          7.43         4.54 o                         
   0   3   7        111.57         96.28         4.84 o                         
   1   3   7         40.67         42.72         3.27 o                         
   2   3   7        234.40        227.32         3.75 o                         
   3   3   7         41.90         43.66         3.63 o                         
   4   3   7        240.28        247.28         4.37 o                         
   5   3   7          9.74         12.53         4.12 o                         
   6   3   7         45.39         49.11         4.38 o                         
   1   4   7        726.83        707.34         7.63 o                         
   2   4   7         33.87         32.78         3.47 o                         
   3   4   7        334.95        346.37         4.30 o                         
   4   4   7          0.56          4.77         3.82 o                         
   5   4   7        786.64        775.50        10.88 o                         
   6   4   7         10.62         12.90         4.38 o                         
   0   5   7        456.74        449.83         7.11 o                         
   1   5   7         16.38         18.54         3.76 o                         
   2   5   7        413.20        418.63         6.64 o                         
   3   5   7          7.20         13.41         4.01 o                         
   4   5   7        636.25        646.45         9.30 o                         
   5   5   7         31.47         31.72         4.06 o                         
   6   5   7        573.84        581.08         9.69 o                         
   1   6   7        465.16        468.31         5.46 o                         
   2   6   7        209.39        199.92         5.08 o                         
   3   6   7        354.98        354.68         7.13 o                         
   4   6   7          0.08         -1.13         3.87 o                         
   5   6   7        395.26        394.18         5.45 o                         
   0   7   7        621.41        606.06        11.67 o                         
   1   7   7         42.05         46.81         3.64 o                         
   2   7   7        632.07        625.53         8.56 o                         
   3   7   7          0.02          0.84         3.80 o                         
   4   7   7        166.92        160.84         4.13 o                         
   5   7   7         41.32         41.91         4.44 o                         
   1   8   7        178.87        189.05         3.91 o                         
   2   8   7         35.83         43.42         4.05 o                         
   3   8   7        362.71        371.03         5.50 o                         
   4   8   7          3.28         10.12         4.10 o                         
   5   8   7          2.87          6.42         4.62 o                         
   0   9   7        340.99        349.33         9.15 o                         
   1   9   7          0.13          0.83         3.66 o                         
   2   9   7        425.16        423.53         7.59 o                         
   3   9   7         40.63         38.32         4.04 o                         
   4   9   7        222.63        220.41         4.40 o                         
   1  10   7        770.19        757.46        30.09 o                         
   2  10   7         16.16         19.78         3.91 o                         
   3  10   7        418.30        411.33         7.29 o                         
   4  10   7          4.64          3.91         4.32 o                         
   0  11   7        111.01        117.62         8.07 o                         
   1  11   7         15.53         17.68         4.58 o                         
   2  11   7        534.16        558.57        10.52 o                         
   3  11   7         46.79         52.61         4.19 o                         
   1  12   7        110.76        110.47         4.63 o                         
   2  12   7          0.15          3.79         4.37 o                         
   0  13   7          2.81         -1.34         8.23 o                         
   0   0   8       3040.23       2890.69        22.13 o                         
   2   0   8        139.13        144.08         5.25 o                         
   4   0   8        389.58        376.05         7.28 o                         
   1   1   8        439.85        433.97         3.81 o                         
   2   1   8         20.37         19.98         3.63 o                         
   3   1   8        117.62        109.76         3.81 o                         
   4   1   8         30.07         27.96         4.00 o                         
   5   1   8         70.83         71.28         4.74 o                         
   0   2   8        189.31        200.88         5.45 o                         
   1   2   8         91.40         84.82         3.55 o                         
   2   2   8         19.88         20.18         3.58 o                         
   3   2   8         77.76         68.55         3.85 o                         
   4   2   8        133.16        130.51         4.35 o                         
   5   2   8          0.50          2.08         4.65 o                         
   1   3   8        142.67        147.62         3.79 o                         
   2   3   8         12.40         11.60         3.63 o                         
   3   3   8         44.49         45.74         4.07 o                         
   4   3   8          6.21          7.93         4.59 o                         
   5   3   8        122.08        117.46         5.07 o                         
   0   4   8         98.27        103.95         5.15 o                         
   1   4   8          0.07          4.72         3.68 o                         
   2   4   8         54.44         51.65         3.79 o                         
   3   4   8         34.50         33.00         4.51 o                         
   4   4   8         91.61         90.91         4.66 o                         
   1   5   8        192.85        178.49         3.93 o                         
   2   5   8         14.26         16.59         4.11 o                         
   3   5   8         63.81         62.19         4.52 o                         
   4   5   8          0.64          2.15         4.95 o                         
   0   6   8        166.37        160.08         5.28 o                         
   1   6   8         76.25         77.54         3.71 o                         
   2   6   8        136.05        131.09         4.81 o                         
   3   6   8         23.60         18.48         4.73 o                         
   4   6   8        191.36        190.02         5.20 o                         
   1   7   8         46.14         48.21         3.95 o                         
   2   7   8         50.48         47.40         4.98 o                         
   3   7   8         96.04         96.95         5.11 o                         
   0   8   8         82.72         75.95         5.61 o                         
   1   8   8          0.94          2.77         4.52 o                         
   2   8   8        152.92        155.26         4.50 o                         
   3   8   8         19.49         17.16         5.15 o                         
   1   9   8        110.04        117.57         4.91 o                         
   2   9   8         56.06         52.28         4.72 o                         
   0  10   8        206.62        207.48         6.99 o                         
   1  10   8          5.45          7.30         5.19 o                         
   1   0   9        336.69        299.51         6.67 o                         
   0   1   9        459.89        409.65         7.36 o                         
   1   1   9         30.21         26.99         4.08 o                         
   2   1   9        193.24        185.85         4.40 o                         
   1   2   9         50.04         54.67         4.08 o                         
   2   2   9          5.76          7.23         4.27 o                         
   0   3   9         32.09         41.36         5.95 o                         
   1   3   9         22.31         24.44         4.19 o                         
   2   3   9        301.17        296.91         4.60 o                         
   1   4   9        560.97        541.97         4.70 o                         
   2   4   9         28.46         27.75         4.50 o                         
   0   5   9        477.76        471.73         7.78 o                         
   1   5   9          3.77          6.81         4.22 o                         
                                                                                
